# Supplementary material for: Multigene phylogeny of the scyphozoan jellyfish family Pelagiidae reveals that the common U.S. Atlantic sea nettle comprises two distinct species (Chrysaora quinquecirrha and C. chesapeakei)
Source: PeerJ. 2017 Oct 13;5:e3863. doi: 10.7717/peerj.3863 (PMC5642265; doi:10.7717/peerj.3863)
Supplement: Supplemental Information 9 [file peerj-05-3863-s009.xlsx]

## Sheet: Morphological Character Defns
		Character States			Notes
Character	Definition	0	1	2
BD	Bell Diameter (mm)
MOAL	Maximum Oral Arm Length (mm)
RN	Rhopalia Number (Count)
RP	Rhopalia Pits	shallow	deep	absent
SS	Septa Shape	straight	bent	s-shaped
ST	Septa Termination	near tentacle	near rhopalium	between
SOA	Spiral Oral Arms	no	yes
ML	Manumbrium Length	elongated	short
MM	Manumbrium Mass	light	heavy
TN	Tentacle Number (Count)
T/O	Tentacles/Octant (Count)
LN	Lappet Number (Count(
L/O	Lappets/Octant (Count)
LSC	Lappets in Size Classes	no	yes
W/P	warts or papillae	inconspicuous	conspicuous
MBD	Maximum Bell Diameter	<20 cm	20-40 cm	41-100 cm
BM	Bell Mass	light	heavy
DC	Dominant Color	purple	brown/red	colorless
EM	Exumbrellar Marks	no star	star
EN	Ephyra nematocysts	no pattern	pattern patches
S	Scyphistoma	absent	present
Q	Quadralinga	indistinct/absent	distinct
GP	Gonads in Pouches	no	yes		IM=immature
GS	Gonad Shape	not finger-like	finger-like		IM=immature
	D=degraded

## Sheet: Field Collected
Sample	Specimen Voucher	NMNH Number	Species Designation	Collection Site	Water Body	Coastal/Estuarine	16S sequenced?	16S species ID	BD	MOAL	RN	RP	SS	ST	SOA	ML	MM	TN	OCT	T/O	LN	L/O	LSC	W/P	BM	DC	EM	Q	GP	GS	Notes
B1266	KMBCSC1	-	C. chesapeakei	Charleston , SC	Atlantic	Estuarine	Yes	C. chesapeakei	36.1	-	8	1	1	0	0	0	0	24	8	3	32	4	0	0	0	2	0	0	1	0
B1267	KMBCSC2	USNM 1454941	C. chesapeakei	Charleston , SC	Atlantic	Estuarine	Yes	C. chesapeakei	70.5	150	8	1	1	0	0	0	0	25	8	3.125	33	4.125	0	0	0	2	0	0	1	0	spider crab inside
B1268	KMBCSC3	-	C. chesapeakei	Charleston , SC	Atlantic	Estuarine	Yes	C. chesapeakei	46.5	-	5	1	1	0	0	0	0	16	5	3.2	20	4	0	0	0	2	0	0	1	0	spider crab inside
B1269	KMBCSC4	USNM 1454942	C. chesapeakei	Charleston , SC	Atlantic	Estuarine	Yes	C. chesapeakei	45.5	75	8	1	1	0	0	0	0	24	8	3	32	4	0	0	0	2	0	0	1	0	spider crab inside
B1270	KMBCSC5	-	C. chesapeakei	Charleston , SC	Atlantic	Estuarine	No	-	30.5	-	8	1	1	0	0	0	0	24	8	3	32	4	0	0	0	2	0	0	1	0
B1271	KMBCSC6	USNM 1454943	C. chesapeakei	Charleston , SC	Atlantic	Estuarine	Yes	C. chesapeakei	40.7	62	8	1	1	0	0	0	0	24	8	3	32	4	0	0	0	2	0	0	1	0
B1272	KMBCSC7	-	C. chesapeakei	Charleston , SC	Atlantic	Estuarine	Yes	C. chesapeakei	23.6	-	8	1	1	0	0	0	0	24	8	3	32	4	0	0	0	2	0	0	IM	IM
B1273	KMBGVA1	-	C. chesapeakei	Gloucester Point, VA	Chesapeake Bay	Estuarine	Yes	C. chesapeakei	64.1	-	8	1	1	0	0	0	0	24	8	3	32	4	0	0	0	2	0	0	1	0
B1274	KMBGVA2	USNM 1454944	C. chesapeakei	Gloucester Point, VA	Chesapeake Bay	Estuarine	Yes	C. chesapeakei	94.4	290	8	1	1	0	0	0	0	24	8	3	32	4	0	0	0	2	0	0	1	0
B1275	KMBGVA3	USNM 1454945	C. chesapeakei	Gloucester Point, VA	Chesapeake Bay	Estuarine	No	-	78	160	8	1	1	0	0	0	0	24	8	3	32	4	0	0	0	2	0	0	1	0
B1276	KMBGVA4	USNM 1454946	C. chesapeakei	Gloucester Point, VA	Chesapeake Bay	Estuarine	Yes	C. chesapeakei	72	-	8	1	1	0	0	0	0	22	8	2.75	30	3.75	0	0	0	2	0	0	1	0
B1277	KMBGVA5	-	C. chesapeakei	Gloucester Point, VA	Chesapeake Bay	Estuarine	No	-	85.5	-	8	1	1	0	0	0	0	24	8	3	32	4	0	0	0	2	0	0	1	0
B1278	KMBGVA6	USNM 1454947	C. chesapeakei	Gloucester Point, VA	Chesapeake Bay	Estuarine	Yes	C. chesapeakei	111	-	8	1	1	0	0	0	0	24	8	3	32	4	0	0	0	2	0	0	1	0
B1279	KMBGVA7	-	C. chesapeakei	Gloucester Point, VA	Chesapeake Bay	Estuarine	Yes	C. chesapeakei	100	280	8	1	1	0	0	0	0	24	8	3	29	4.14286	0	0	0	2	0	0	1	0
B1280	KMBGVA8 (Neotype)	USNM 1454948	C. chesapeakei	Gloucester Point, VA	Chesapeake Bay	Estuarine	Yes	C. chesapeakei	110.4	550	8	1	1	0	0	0	0	24	8	3	32	4	0	0	0	2	0	0	1	0
B1281	KMBGVA9	USNM 1454949	C. chesapeakei	Gloucester Point, VA	Chesapeake Bay	Estuarine	No	-	98.5	-	8	1	1	0	0	0	0	24	8	3	32	4	0	0	0	2	0	0	1	0
B1282	KMBGVA10	-	C. chesapeakei	Gloucester Point, VA	Chesapeake Bay	Estuarine	No	-	71.8	-	8	1	1	0	0	0	0	25	8	3.125	33	4.125	0	0	0	2	0	0	1	0
B1283	KMBGVA11	USNM 1454950	C. chesapeakei	Gloucester Point, VA	Chesapeake Bay	Estuarine	Yes	C. chesapeakei	96.4	280	8	1	1	0	0	0	0	24	8	3	32	4	0	0	0	2	0	0	1	0
B1284	KMBGVA12	USNM 1454951	C. chesapeakei	Gloucester Point, VA	Chesapeake Bay	Estuarine	No	-	99.2	-	8	1	1	0	0	0	0	24	8	3	32	4	0	0	0	2	0	0	1	0
B1288	KMBCRI1	-	C. chesapeakei	Charelstown Pond, RI	Atlantic	Estuarine	No	-	29.3	-	8	1	1	0	0	0	0	24	8	3	32	4	0	0	0	2	0	0	1	0
B1289	KMBCRI2	-	C. chesapeakei	Charelstown Pond, RI	Atlantic	Estuarine	Yes	C. chesapeakei	21.9	-	8	1	1	0	0	0	0	24	8	3	32	4	0	0	0	2	0	0	1	0
B1290	KMBCRI3	-	C. chesapeakei	Charelstown Pond, RI	Atlantic	Estuarine	Yes	C. chesapeakei	19.8	-	8	1	1	0	0	0	0	24	8	3	32	4	0	0	0	2	0	0	1	0
B1291	KMBCRI4	-	C. chesapeakei	Charelstown Pond, RI	Atlantic	Estuarine	Yes	C. chesapeakei	18.9	-	8	1	1	0	0	0	0	24	8	3	32	4	0	0	0	2	0	0	1	0
B1292	KMBCRI5	-	C. chesapeakei	Charelstown Pond, RI	Atlantic	Estuarine	Yes	C. chesapeakei	25.2	-	8	1	1	0	0	0	0	24	8	3	32	4	0	0	0	2	0	0	1	0
B1293	KMBCRI6	-	C. chesapeakei	Charelstown Pond, RI	Atlantic	Estuarine	No	-	22.3	-	8	1	1	0	0	0	0	24	8	3	32	4	0	0	0	2	0	0	1	0
B1294	KMBCRI7	-	C. chesapeakei	Charelstown Pond, RI	Atlantic	Estuarine	Yes	C. chesapeakei	26.4	-	8	1	1	0	0	0	0	22	8	2.75	30	3.75	0	0	0	2	0	0	1	0
B1295	KMBCRI8	-	C. chesapeakei	Charelstown Pond, RI	Atlantic	Estuarine	No	-	19.9	-	8	1	1	0	0	0	0	23	8	2.875	31	3.875	0	0	0	2	0	0	1	0
B1296	KMBCRI9	-	C. chesapeakei	Charelstown Pond, RI	Atlantic	Estuarine	Yes	C. chesapeakei	23.9	-	8	1	1	0	0	0	0	24	8	3	32	4	0	0	0	2	0	0	1	0
B1297	KMBCRI10	-	C. chesapeakei	Charelstown Pond, RI	Atlantic	Estuarine	No	-	29.2	-	8	1	1	0	0	0	0	18	6	3	26	4.33333	0	0	0	2	0	0	1	0
B1298	KMBCRI11	-	C. chesapeakei	Charelstown Pond, RI	Atlantic	Estuarine	Yes	C. chesapeakei	22.3	-	8	1	1	0	0	0	0	18	6	3	26	4.33333	0	0	0	2	0	0	1	0
B1299	KMBCRI12	-	C. chesapeakei	Charelstown Pond, RI	Atlantic	Estuarine	No	-	18.8	-	8	1	1	0	0	0	0	24	8	3	32	4	0	0	0	2	0	0	1	0
B1300	KMBCRI13	-	C. chesapeakei	Charelstown Pond, RI	Atlantic	Estuarine	Yes	C. chesapeakei	18.1	-	5	1	1	0	0	0	0	15	5	3	23	4.6	0	0	0	2	0	0	1	0
B1301	KMBCRI14	-	C. chesapeakei	Charelstown Pond, RI	Atlantic	Estuarine	Yes	C. chesapeakei	17.6	-	8	1	1	0	0	0	0	15	5	3	23	4.6	0	0	0	2	0	0	1	0
B1307	KMBRDE1	-	C. chesapeakei	Rehoboth Bay, DE	Atlantic	Estuarine	No	-	46.2	-	8	1	1	0	0	0	0	24	8	3	32	4	0	0	0	2	0	0	1	0
B1308	KMBRDE2	-	C. chesapeakei	Rehoboth Bay, DE	Atlantic	Estuarine	No	-	53.4	-	8	1	1	0	0	0	0	24	8	3	32	4	0	0	0	2	0	0	1	0
B1309	KMBRDE3	-	C. chesapeakei	Rehoboth Bay, DE	Atlantic	Estuarine	Yes	C. chesapeakei	44.6	-	8	1	1	0	0	0	0	24	8	3	32	4	0	0	0	2	0	0	1	0
B1310	KMBRDE4	-	C. chesapeakei	Rehoboth Bay, DE	Atlantic	Estuarine	No	-	52.7	-	8	1	1	0	0	0	0	25	8	3.125	33	4.125	0	0	0	2	0	0	1	0
B1311	KMBRDE5	-	C. chesapeakei	Rehoboth Bay, DE	Atlantic	Estuarine	Yes	C. chesapeakei	48.6	-	8	1	1	0	0	0	0	24	8	3	32	4	0	0	0	2	0	0	1	0
B1312	KMBRDE6	-	C. chesapeakei	Rehoboth Bay, DE	Atlantic	Estuarine	Yes	C. chesapeakei	46.9	-	8	1	1	0	0	0	0	24	8	3	32	4	0	0	0	2	0	0	1	0
B1313	KMBRDE7	-	C. chesapeakei	Rehoboth Bay, DE	Atlantic	Estuarine	No	-	50.4	-	8	1	1	0	0	0	0	24	8	3	32	4	0	0	0	2	0	0	1	0
B1314	KMBRDE8	-	C. chesapeakei	Rehoboth Bay, DE	Atlantic	Estuarine	No	-	51	-	8	1	1	0	0	0	0	24	8	3	32	4	0	0	0	2	0	0	1	0
B1315	KMBRDE9	-	C. chesapeakei	Rehoboth Bay, DE	Atlantic	Estuarine	No	-	48.3	-	8	1	1	0	0	0	0	24	8	3	32	4	0	0	0	2	0	0	1	0
B1316	KMBRDE10	-	C. chesapeakei	Rehoboth Bay, DE	Atlantic	Estuarine	Yes	C. chesapeakei	51.8	-	8	1	1	0	0	0	0	24	8	3	32	4	0	0	0	2	0	0	1	0
B1317	KMBRDE11	-	C. chesapeakei	Rehoboth Bay, DE	Atlantic	Estuarine	No	-	42.6	-	8	1	1	0	0	0	0	24	8	3	32	4	0	0	0	2	0	0	1	0
B1318	KMBRDE12	-	C. chesapeakei	Rehoboth Bay, DE	Atlantic	Estuarine	Yes	C. chesapeakei	41.4	-	8	1	1	0	0	0	0	24	8	3	32	4	0	0	0	2	0	0	1	0
B1319	KMBRDE13	-	C. chesapeakei	Rehoboth Bay, DE	Atlantic	Estuarine	Yes	C. chesapeakei	47.5	-	8	1	1	0	0	0	0	24	8	3	32	4	0	0	0	2	0	0	1	0
B1320	KMBRDE14	-	C. chesapeakei	Rehoboth Bay, DE	Atlantic	Estuarine	Yes	C. chesapeakei	47.7	-	8	1	1	0	0	0	0	24	8	3	32	4	0	0	0	2	0	0	1	0
B1321	KMBRDE15	-	C. chesapeakei	Rehoboth Bay, DE	Atlantic	Estuarine	Yes	C. chesapeakei	38	-	8	1	1	0	0	0	0	24	8	3	32	4	0	0	0	2	0	0	1	0
B1322	KMBRDE16	-	C. chesapeakei	Rehoboth Bay, DE	Atlantic	Estuarine	Yes	C. chesapeakei	36.2	-	8	1	1	0	0	0	0	24	8	3	32	4	0	0	0	2	0	0	1	0
B1335	KMBDIA1	USNM 1454956	C. chesapeakei	Dauphin Island, AL	Gulf of Mexico	Coastal	Yes	C. chesapeakei	175	590	8	1	1	0	0	0	0	24	8	3	32	4	0	0	0	2	0	0	1	0
B1336	KMBDIA2	-	C. chesapeakei	Dauphin Island, AL	Gulf of Mexico	Coastal	No	-	83	-	8	1	1	0	0	0	0	25	8	3.125	33	4.125	0	0	0	2	0	0	1	0
B1337	KMBDIA3	USNM 1454958*	C. chesapeakei	Dauphin Island, AL	Gulf of Mexico	Coastal	Yes	C. chesapeakei	109	-	8	1	1	0	0	0	0	24	8	3	32	4	0	0	0	2	0	0	1	0
B650	KMBCDE1	USNM 1454776	C. quinquecirrha	Cape Henlopen, DE	Atlantic	Coastal	Yes	C. quinquecirrha	160	175	8	1	1	0	0	0	0	54	8	6.75	62	7.75	1	0	0	2	0	0	1	0	Specimen CHP1 in phylogenies
B651	KMBCDE2	-	C. quinquecirrha	Cape Henlopen, DE	Atlantic	Coastal	Yes	C. quinquecirrha	59	57	7	1	1	0	0	0	0	34	7	4.85714	41	5.85714	1	0	0	2	0	0	1	0	Specimen CHP2 in phylogenies
B652	KMBCDE3	USNM 1454778	C. quinquecirrha	Cape Henlopen, DE	Atlantic	Coastal	Yes	C. quinquecirrha	76	75	8	1	1	0	0	0	0	39	8	4.875	47	5.875	1	0	0	2	0	0	1	0
B653	KMBCDE4	-	C. quinquecirrha	Cape Henlopen, DE	Atlantic	Coastal	Yes	C. quinquecirrha	74	-	7	1	1	0	0	0	0	37	7	5.28571	44	6.28571	1	0	0	2	0	0	1	0	Specimen CHP3 in phylogenies
B654	KMBCDE5	USNM 1454778	C. quinquecirrha	Cape Henlopen, DE	Atlantic	Coastal	Yes	C. quinquecirrha	176	120	8	1	1	0	0	0	0	51	8	6.375	59	7.375	1	0	0	2	0	0	1	0

## Sheet: Museum
Number	Collection Site	Species Designation	Water Body	Coastal/Estuarine	BD	MOAL	RN	RP	SS	ST	SOA	ML	MM	TN	OCT	T/O	LN	L/O	LSC	W/P	BM	DC	EM	Q	GP	GS	Notes
24496	Buzzards Bay, MA	C. quinquecirrha	Atlantic	Coastal	112	145	8	1	1	0	0	0	0	36	8	4.5	44	5.5	1	0	0	2	0	0	1	0
49733	Alligator Harbor, FL	C. chesapeakei	Gulf of Mexico	Coastal	39	-	8	1	1	0	0	0	0	24	8	3	32	4	0	0	0	2	0	0	1	0
53860	Tom's Cove, Assateague Island, VA	C. quinquecirrha	Atlantic	Coastal	105	-	8	1	1	0	0	0	0	41	8	5.125	49	6.125	1	0	0	2	0	0	1	0
53861	Tom's Cove, Assateague Island, VA	C. quinquecirrha	Atlantic	Coastal	140	195	8	1	1	0	0	0	0	35	7	5	41	5.85714	1	0	0	2	0	0	1	0	7 octants; One was broken
53867	Arundel on the Bay, MD	C. chesapeakei	Chesapeake Bay	Estuarine	29	-	8	1	1	0	0	0	0	24	8	3	32	4	0	0	0	2	0	0	1	0
54372	Lake Pontchartrain	C. chesapeakei	Gulf of Mexico	Estuarine	43.8	70.9	8	1	1	0	0	0	0	24	8	3	32	4	0	0	0	2	0	0	1	0
54387	Lake Pontchartrain	C. chesapeakei	Gulf of Mexico	Estuarine	103	-	8	1	1	0	0	0	0	D	D	D	D	D	D	0	0	2	0	0	1	0	Tentacles degraded
54404	Open Chesapeake Bay 37.2519 -76.0789	C. chesapeakei	Chesapeake Bay	Estuarine	145	600	8	1	1	0	0	0	0	24	8	3	32	4	0	0	0	2	0	0	1	0
56702	Cape Henlopen, DE	C. quinquecirrha	Atlantic	Coastal	76	-	8	1	1	0	0	0	0	D	8	D	D	D	D	D	D	D	D	D	D	D
33121a	Arundel on the Bay, MD	C. chesapeakei	Chesapeake Bay	Estuarine	70	126.7	8	1	1	0	0	0	0	24	8	3	32	4	0	0	0	2	0	0	1	0
33121b	Arundel on the Bay, MD	C. chesapeakei	Chesapeake Bay	Estuarine	79	-	8	1	1	0	0	0	0	24	8	3	32	4	0	0	0	2	0	0	1	0
33121c	Arundel on the Bay, MD	C. chesapeakei	Chesapeake Bay	Estuarine	82	340.4	8	1	1	0	0	0	0	26	8	3.25	34	4.25	0	0	0	2	0	0	1	0
33121d	Arundel on the Bay, MD	C. chesapeakei	Chesapeake Bay	Estuarine	48	-	8	1	1	0	0	0	0	24	8	3	32	4	0	0	0	2	0	0	1	0
33121e	Arundel on the Bay, MD	C. chesapeakei	Chesapeake Bay	Estuarine	52	149.6	8	1	1	0	0	0	0	25	8	3.125	33	4.125	0	0	0	2	0	0	1	0
33121f	Arundel on the Bay, MD	C. chesapeakei	Chesapeake Bay	Estuarine	49	-	8	1	1	0	0	0	0	24	8	3	32	4	0	0	0	2	0	0	1	0
33456a	Plum Point, MD	C. chesapeakei	Chesapeake Bay	Estuarine	37	-	8	1	1	0	0	0	0	24	8	3	32	4	0	0	0	2	0	0	1	0
33456b	Plum Point, MD	C. chesapeakei	Chesapeake Bay	Estuarine	30	-	8	1	1	0	0	0	0	24	8	3	32	4	0	0	0	2	0	0	1	0
33456c	Plum Point, MD	C. chesapeakei	Chesapeake Bay	Estuarine	22	-	8	1	1	0	0	0	0	24	8	3	32	4	0	0	0	2	0	0	1	0
33456d	Plum Point, MD	C. chesapeakei	Chesapeake Bay	Estuarine	17	-	8	1	1	0	0	0	0	24	8	3	32	4	0	0	0	2	0	0	1	0
33457a	Plum Point, MD	C. chesapeakei	Chesapeake Bay	Estuarine	67	304	8	1	1	0	0	0	0	37	8	4.625	42	5.25	1	0	0	2	0	0	1	0	10 tentacles are very small and undeveloped
33457b	Plum Point, MD	C. chesapeakei	Chesapeake Bay	Estuarine	77	430	8	1	1	0	0	0	0	26	8	3.25	34	4.25	0	0	0	2	0	0	1	0	One tentacle is undeveloped
33457c	Plum Point, MD	C. chesapeakei	Chesapeake Bay	Estuarine	72	217	8	1	1	0	0	0	0	25	8	3.125	32	4	0	0	0	2	0	0	1	0
33457d	Plum Point, MD	C. chesapeakei	Chesapeake Bay	Estuarine	61	155	8	1	1	0	0	0	0	24	8	3	32	4	0	0	0	2	0	0	1	0
33458a	Plum Point, MD	C. chesapeakei	Chesapeake Bay	Estuarine	119	410.1	8	1	1	0	0	0	0	24	8	3	32	4	0	0	0	2	0	0	1	0
33458b	Plum Point, MD	C. chesapeakei	Chesapeake Bay	Estuarine	113	344.75	8	1	1	0	0	0	0	24	8	3	32	4	0	0	0	2	0	0	1	0
33458c	Plum Point, MD	C. chesapeakei	Chesapeake Bay	Estuarine	112	365.9	8	1	1	0	0	0	0	26	8	3.25	34	4.25	0	0	0	2	0	0	1	0	One tentacle very small
42155a	Louisiana	C. chesapeakei	Gulf of Mexico	Unknown	102	-	8	1	1	0	0	0	0	D	D	D	D	D	1	0	0	2	0	0	1	0	Tentacles degraded
42155b	Louisiana	C. chesapeakei	Gulf of Mexico	Unknown	71	-	8	1	1	0	0	0	0	D	D	D	D	D	D	0	0	2	0	0	1	0	Tentacles degraded
53826a	Timbalier Bay, LA	C. chesapeakei	Gulf of Mexico	Coastal	77	-	6	1	1	0	0	0	0	18	6	3	26	4.33333	0	0	0	2	0	0	1	0
53826b	Timbalier Bay, LA	C. chesapeakei	Gulf of Mexico	Coastal	63	-	7	1	1	0	0	0	0	22	7	3.14286	30	4.28571	0	0	0	2	0	0	1	0
53828a	Drum Point, MD	C. chesapeakei	Chesapeake Bay	Estuarine	114	-	8	1	1	0	0	0	0	24	8	3	32	4	0	0	0	2	0	0	1	0
53828b	Drum Point, MD	C. chesapeakei	Chesapeake Bay	Estuarine	45	-	8	1	1	0	0	0	0	23	8	2.875	31	3.875	0	0	0	2	0	0	1	0
53870a	Beaufort, NC	C. chesapeakei	Atlantic	Estuarine	86	-	8	1	1	0	0	0	0	24	8	3	32	4	0	0	0	2	0	0	1	0
53870b	Beaufort, NC	C. chesapeakei	Atlantic	Estuarine	64	-	8	1	1	0	0	0	0	24	8	3	32	4	0	0	0	2	0	0	1	0
53870c	Beaufort, NC	C. chesapeakei	Atlantic	Estuarine	64	-	8	1	1	0	0	0	0	24	8	3	32	4	0	0	0	2	0	0	1	0
54511a	Cape Henlopen, DE	C. quinquecirrha	Atlantic	Coastal	107	194	8	1	1	0	0	0	0	40	8	5	48	6	1	0	0	2	0	0	1	0
54511b	Cape Henlopen, DE	C. quinquecirrha	Atlantic	Coastal	171	285	8	1	1	0	0	0	0	40	8	5	48	6	1	0	0	2	0	0	1	0
55621a	S of Chesapeake Beach	C. chesapeakei	Chesapeake Bay	Estuarine	82	241.5	8	1	1	0	0	0	0	24	8	3	32	4	0	0	0	2	0	0	1	0
55621b	S of Chesapeake Beach	C. chesapeakei	Chesapeake Bay	Estuarine	85	313.8	8	1	1	0	0	0	0	27	8	3.375	35	4.375	0	0	0	2	0	0	1	0	3 tentacles undeveloped
55621c	S of Chesapeake Beach	C. chesapeakei	Chesapeake Bay	Estuarine	73	205.2	8	1	1	0	0	0	0	25	8	3.125	33	4.125	0	0	0	2	0	0	1	0
55621d	S of Chesapeake Beach	C. chesapeakei	Chesapeake Bay	Estuarine	45	76.9	8	1	1	0	0	0	0	24	8	3	32	4	0	0	0	2	0	0	1	0
55621e	S of Chesapeake Beach	C. chesapeakei	Chesapeake Bay	Estuarine	67.6	344	8	1	1	0	0	0	0	24	8	3	32	4	0	0	0	2	0	0	1	0
55621f	S of Chesapeake Beach	C. chesapeakei	Chesapeake Bay	Estuarine	61	150.9	8	1	1	0	0	0	0	24	8	3	32	4	0	0	0	2	0	0	1	0
56703a	Chesapeake Bay 37.23 -76.0417	C. chesapeakei	Chesapeake Bay	Estuarine	87	-	8	1	1	0	0	0	0	24	8	3	32	4	0	0	0	2	0	0	1	0
56703b	Chesapeake Bay 37.23 -76.0417	C. chesapeakei	Chesapeake Bay	Estuarine	120	440	8	1	1	0	0	0	0	48	8	6	51	6.375	1	0	0	2	0	0	1	0	In one case, two undeveloped tentacles originate next to each other
56704a	Chesapeake Bay 37.23 -76.0417	C. chesapeakei	Chesapeake Bay	Estuarine	102	-	8	1	1	0	0	0	0	27	8	3.375	34	4.25	0	0	0	2	0	0	1	0	3 tentacles are undeveloped
56704b	Chesapeake Bay 37.23 -76.0417	C. chesapeakei	Chesapeake Bay	Estuarine	117	-	8	1	1	0	0	0	0	24	8	3	32	4	0	0	0	2	0	0	1	0
56704c	Chesapeake Bay 37.23 -76.0417	C. chesapeakei	Chesapeake Bay	Estuarine	90	-	7	1	1	0	0	0	0	24	8	3	32	4	0	0	0	2	0	0	1	0	Only 7 octants
56704d	Chesapeake Bay 37.23 -76.0417	C. chesapeakei	Chesapeake Bay	Estuarine	104	-	8	1	1	0	0	0	0	26	8	3.25	34	4.25	0	0	0	2	0	0	1	0	2 tentacles undeveloped
56758a	Chesapeake Bay 37.23 -76.0417	C. chesapeakei	Chesapeake Bay	Estuarine	60	-	8	1	1	0	0	0	0	24	8	3	32	4	0	0	0	2	0	0	1	0
56758b	Chesapeake Bay 37.23 -76.0417	C. chesapeakei	Chesapeake Bay	Estuarine	50	61.9	8	1	1	0	0	0	0	24	8	3	32	4	0	0	0	2	0	0	1	0
56758c	Chesapeake Bay 37.23 -76.0417	C. chesapeakei	Chesapeake Bay	Estuarine	26	-	8	1	1	0	0	0	0	24	8	3	32	4	0	0	0	2	0	0	1	0
56758d	Chesapeake Bay 37.23 -76.0417	C. chesapeakei	Chesapeake Bay	Estuarine	30	-	8	1	1	0	0	0	0	24	8	3	32	4	0	0	0	2	0	0	1	0
56758e	Chesapeake Bay 37.23 -76.0417	C. chesapeakei	Chesapeake Bay	Estuarine	32	-	8	1	1	0	0	0	0	24	8	3	32	4	0	0	0	2	0	0	1	0
57925a	Orange Inlet, Cape Hatteras, NC	C. chesapeakei	Atlantic	Estuarine	73	132	8	1	1	0	0	0	0	24	8	3	32	4	0	0	0	2	0	0	1	0
57925b	Orange Inlet, Cape Hatteras, NC	C. chesapeakei	Atlantic	Estuarine	85	302	8	1	1	0	0	0	0	24	8	3	32	4	0	0	0	2	0	0	1	0
57925c	Orange Inlet, Cape Hatteras, NC	C. chesapeakei	Atlantic	Estuarine	65	107	8	1	1	0	0	0	0	26	8	3.25	34	4.25	0	0	0	2	0	0	1	0
57925d	Orange Inlet, Cape Hatteras, NC	C. chesapeakei	Atlantic	Estuarine	60	-	7	1	1	0	0	0	0	21	7	3	29	4.14286	0	0	0	2	0	0	1	0
57925e	Orange Inlet, Cape Hatteras, NC	C. chesapeakei	Atlantic	Estuarine	85	-	8	1	1	0	0	0	0	24	8	3	32	4	0	0	0	2	0	0	1	0
57925f	Orange Inlet, Cape Hatteras, NC	C. chesapeakei	Atlantic	Estuarine	82	-	8	1	1	0	0	0	0	24	8	3	32	4	0	0	0	2	0	0	1	0
57925g	Orange Inlet, Cape Hatteras, NC	C. chesapeakei	Atlantic	Estuarine	110	445	7	1	1	0	0	0	0	21	7	3	29	4.14286	0	0	0	2	0	0	1	0
57925h	Orange Inlet, Cape Hatteras, NC	C. chesapeakei	Atlantic	Estuarine	65	-	8	1	1	0	0	0	0	24	8	3	32	4	0	0	0	2	0	0	1	0
57925i	Orange Inlet, Cape Hatteras, NC	C. chesapeakei	Atlantic	Estuarine	50	-	8	1	1	0	0	0	0	24	8	3	32	4	0	0	0	2	0	0	1	0

## Sheet: Nematocyst Measurements
Sample or NMNH Number	Manuscript Code	Species Designation	Field Collected / Museum	Collection Site	Water Body	Coastal/Estuarine	Nematocyst Type	Length	Width
NMNH 33457a	N/A	C. chesapeakei	Museum	Plum Point, MD	Chesapeake Bay	Estuarine	a isorhiza	7.17	4.1
NMNH 33457a	N/A	C. chesapeakei	Museum	Plum Point, MD	Chesapeake Bay	Estuarine	a isorhiza	6.77	3.98
NMNH 33457a	N/A	C. chesapeakei	Museum	Plum Point, MD	Chesapeake Bay	Estuarine	a isorhiza	7	4.1
NMNH 33457a	N/A	C. chesapeakei	Museum	Plum Point, MD	Chesapeake Bay	Estuarine	a isorhiza	7.85	4.27
NMNH 33457a	N/A	C. chesapeakei	Museum	Plum Point, MD	Chesapeake Bay	Estuarine	a isorhiza	7.33	4.12
NMNH 33457a	N/A	C. chesapeakei	Museum	Plum Point, MD	Chesapeake Bay	Estuarine	a isorhiza	7.52	4.17
NMNH 33457a	N/A	C. chesapeakei	Museum	Plum Point, MD	Chesapeake Bay	Estuarine	a isorhiza	7	4.02
NMNH 33457a	N/A	C. chesapeakei	Museum	Plum Point, MD	Chesapeake Bay	Estuarine	a isorhiza	7.57	4.44
NMNH 33457a	N/A	C. chesapeakei	Museum	Plum Point, MD	Chesapeake Bay	Estuarine	a isorhiza	6.96	3.94
NMNH 33457a	N/A	C. chesapeakei	Museum	Plum Point, MD	Chesapeake Bay	Estuarine	a isorhiza	6.95	3.97
NMNH 33457a	N/A	C. chesapeakei	Museum	Plum Point, MD	Chesapeake Bay	Estuarine	A-isorhiza	26.92	20.7
NMNH 33457a	N/A	C. chesapeakei	Museum	Plum Point, MD	Chesapeake Bay	Estuarine	A-isorhiza	26.89	20.87
NMNH 33457a	N/A	C. chesapeakei	Museum	Plum Point, MD	Chesapeake Bay	Estuarine	A-isorhiza	26.79	19.45
NMNH 33457a	N/A	C. chesapeakei	Museum	Plum Point, MD	Chesapeake Bay	Estuarine	A-isorhiza	26.52	19.52
NMNH 33457a	N/A	C. chesapeakei	Museum	Plum Point, MD	Chesapeake Bay	Estuarine	A-isorhiza	26.26	20.36
NMNH 33457a	N/A	C. chesapeakei	Museum	Plum Point, MD	Chesapeake Bay	Estuarine	A-isorhiza	26.26	19.77
NMNH 33457a	N/A	C. chesapeakei	Museum	Plum Point, MD	Chesapeake Bay	Estuarine	A-isorhiza	27.3	20.99
NMNH 33457a	N/A	C. chesapeakei	Museum	Plum Point, MD	Chesapeake Bay	Estuarine	A-isorhiza	30.39	23.38
NMNH 33457a	N/A	C. chesapeakei	Museum	Plum Point, MD	Chesapeake Bay	Estuarine	A-isorhiza	27.05	20.87
NMNH 33457a	N/A	C. chesapeakei	Museum	Plum Point, MD	Chesapeake Bay	Estuarine	A-isorhiza	31.47	23.86
NMNH 33457a	N/A	C. chesapeakei	Museum	Plum Point, MD	Chesapeake Bay	Estuarine	Microbasic birhopaloids	13.31	8.87
NMNH 33457a	N/A	C. chesapeakei	Museum	Plum Point, MD	Chesapeake Bay	Estuarine	Microbasic birhopaloids	14.09	8.63
NMNH 33457a	N/A	C. chesapeakei	Museum	Plum Point, MD	Chesapeake Bay	Estuarine	Microbasic birhopaloids	14.96	8.91
NMNH 33457a	N/A	C. chesapeakei	Museum	Plum Point, MD	Chesapeake Bay	Estuarine	Microbasic birhopaloids	13.4	8.21
NMNH 33457a	N/A	C. chesapeakei	Museum	Plum Point, MD	Chesapeake Bay	Estuarine	Microbasic birhopaloids	13.13	7.94
NMNH 33457a	N/A	C. chesapeakei	Museum	Plum Point, MD	Chesapeake Bay	Estuarine	Microbasic birhopaloids	12.49	8.04
NMNH 33457a	N/A	C. chesapeakei	Museum	Plum Point, MD	Chesapeake Bay	Estuarine	Microbasic birhopaloids	13.11	8.71
NMNH 33457a	N/A	C. chesapeakei	Museum	Plum Point, MD	Chesapeake Bay	Estuarine	Microbasic birhopaloids	12.51	8.4
NMNH 33457a	N/A	C. chesapeakei	Museum	Plum Point, MD	Chesapeake Bay	Estuarine	Microbasic birhopaloids	13.12	8.81
NMNH 33457a	N/A	C. chesapeakei	Museum	Plum Point, MD	Chesapeake Bay	Estuarine	Microbasic birhopaloids	13.17	8.08
NMNH 33457a	N/A	C. chesapeakei	Museum	Plum Point, MD	Chesapeake Bay	Estuarine	O isorhiza	23.1	20.73
NMNH 33457a	N/A	C. chesapeakei	Museum	Plum Point, MD	Chesapeake Bay	Estuarine	O isorhiza	24.67	22.82
NMNH 33457a	N/A	C. chesapeakei	Museum	Plum Point, MD	Chesapeake Bay	Estuarine	O isorhiza	22.29	20.18
NMNH 33457a	N/A	C. chesapeakei	Museum	Plum Point, MD	Chesapeake Bay	Estuarine	O isorhiza	24.88	24.75
NMNH 33457a	N/A	C. chesapeakei	Museum	Plum Point, MD	Chesapeake Bay	Estuarine	O isorhiza	24.11	23.24
NMNH 33457a	N/A	C. chesapeakei	Museum	Plum Point, MD	Chesapeake Bay	Estuarine	O isorhiza	25.25	24.6
NMNH 33457a	N/A	C. chesapeakei	Museum	Plum Point, MD	Chesapeake Bay	Estuarine	O isorhiza	24.73	24.24
NMNH 33457a	N/A	C. chesapeakei	Museum	Plum Point, MD	Chesapeake Bay	Estuarine	O isorhiza	24.72	22.57
NMNH 33457a	N/A	C. chesapeakei	Museum	Plum Point, MD	Chesapeake Bay	Estuarine	O isorhiza	26.95	24.36
NMNH 33457a	N/A	C. chesapeakei	Museum	Plum Point, MD	Chesapeake Bay	Estuarine	O isorhiza	22.85	20.95
NMNH 33457a	N/A	C. quinquecirrha	Museum	Tom's Cove, Assateague Island, VA	Atlantic	Coastal	a isorhiza	7.7	4.89
NMNH 53860	N/A	C. quinquecirrha	Museum	Tom's Cove, Assateague Island, VA	Atlantic	Coastal	a isorhiza	8.02	4.1
NMNH 53860	N/A	C. quinquecirrha	Museum	Tom's Cove, Assateague Island, VA	Atlantic	Coastal	a isorhiza	8.74	4.43
NMNH 53860	N/A	C. quinquecirrha	Museum	Tom's Cove, Assateague Island, VA	Atlantic	Coastal	a isorhiza	6.87	3.89
NMNH 53860	N/A	C. quinquecirrha	Museum	Tom's Cove, Assateague Island, VA	Atlantic	Coastal	a isorhiza	7.4	3.97
NMNH 53860	N/A	C. quinquecirrha	Museum	Tom's Cove, Assateague Island, VA	Atlantic	Coastal	a isorhiza	7.13	3.65
NMNH 53860	N/A	C. quinquecirrha	Museum	Tom's Cove, Assateague Island, VA	Atlantic	Coastal	a isorhiza	7.17	4.17
NMNH 53860	N/A	C. quinquecirrha	Museum	Tom's Cove, Assateague Island, VA	Atlantic	Coastal	a isorhiza	7.53	3.85
NMNH 53860	N/A	C. quinquecirrha	Museum	Tom's Cove, Assateague Island, VA	Atlantic	Coastal	a isorhiza	6.56	3.97
NMNH 53860	N/A	C. quinquecirrha	Museum	Tom's Cove, Assateague Island, VA	Atlantic	Coastal	a isorhiza	6.8	4.03
NMNH 53860	N/A	C. quinquecirrha	Museum	Tom's Cove, Assateague Island, VA	Atlantic	Coastal	A-isorhiza	18.67	9.8
NMNH 53860	N/A	C. quinquecirrha	Museum	Tom's Cove, Assateague Island, VA	Atlantic	Coastal	A-isorhiza	19.96	10.39
NMNH 53860	N/A	C. quinquecirrha	Museum	Tom's Cove, Assateague Island, VA	Atlantic	Coastal	A-isorhiza	18.57	11.89
NMNH 53860	N/A	C. quinquecirrha	Museum	Tom's Cove, Assateague Island, VA	Atlantic	Coastal	A-isorhiza	18.39	11.17
NMNH 53860	N/A	C. quinquecirrha	Museum	Tom's Cove, Assateague Island, VA	Atlantic	Coastal	A-isorhiza	18.24	11.2
NMNH 53860	N/A	C. quinquecirrha	Museum	Tom's Cove, Assateague Island, VA	Atlantic	Coastal	A-isorhiza	19.62	12.7
NMNH 53860	N/A	C. quinquecirrha	Museum	Tom's Cove, Assateague Island, VA	Atlantic	Coastal	A-isorhiza	19.2	13.16
NMNH 53860	N/A	C. quinquecirrha	Museum	Tom's Cove, Assateague Island, VA	Atlantic	Coastal	A-isorhiza	15.01	10.4
NMNH 53860	N/A	C. quinquecirrha	Museum	Tom's Cove, Assateague Island, VA	Atlantic	Coastal	A-isorhiza	18.73	10.76
NMNH 53860	N/A	C. quinquecirrha	Museum	Tom's Cove, Assateague Island, VA	Atlantic	Coastal	A-isorhiza	20.45	9.92
NMNH 53860	N/A	C. quinquecirrha	Museum	Tom's Cove, Assateague Island, VA	Atlantic	Coastal	Microbasic birhopaloids	12.4	7.62
NMNH 53860	N/A	C. quinquecirrha	Museum	Tom's Cove, Assateague Island, VA	Atlantic	Coastal	Microbasic birhopaloids	12.92	7.62
NMNH 53860	N/A	C. quinquecirrha	Museum	Tom's Cove, Assateague Island, VA	Atlantic	Coastal	Microbasic birhopaloids	12.52	7.71
NMNH 53860	N/A	C. quinquecirrha	Museum	Tom's Cove, Assateague Island, VA	Atlantic	Coastal	Microbasic birhopaloids	12.47	7.72
NMNH 53860	N/A	C. quinquecirrha	Museum	Tom's Cove, Assateague Island, VA	Atlantic	Coastal	Microbasic birhopaloids	12.56	8.29
NMNH 53860	N/A	C. quinquecirrha	Museum	Tom's Cove, Assateague Island, VA	Atlantic	Coastal	Microbasic birhopaloids	12.52	8.67
NMNH 53860	N/A	C. quinquecirrha	Museum	Tom's Cove, Assateague Island, VA	Atlantic	Coastal	Microbasic birhopaloids	12.78	8.9
NMNH 53860	N/A	C. quinquecirrha	Museum	Tom's Cove, Assateague Island, VA	Atlantic	Coastal	Microbasic birhopaloids	12.31	8.58
NMNH 53860	N/A	C. quinquecirrha	Museum	Tom's Cove, Assateague Island, VA	Atlantic	Coastal	Microbasic birhopaloids	12.43	8.33
NMNH 53860	N/A	C. quinquecirrha	Museum	Tom's Cove, Assateague Island, VA	Atlantic	Coastal	Microbasic birhopaloids	12.82	8.21
NMNH 53860	N/A	C. quinquecirrha	Museum	Tom's Cove, Assateague Island, VA	Atlantic	Coastal	O isorhiza	19.58	18.88
NMNH 53860	N/A	C. quinquecirrha	Museum	Tom's Cove, Assateague Island, VA	Atlantic	Coastal	O isorhiza	21.68	21.25
NMNH 53860	N/A	C. quinquecirrha	Museum	Tom's Cove, Assateague Island, VA	Atlantic	Coastal	O isorhiza	22.23	19.83
NMNH 53860	N/A	C. quinquecirrha	Museum	Tom's Cove, Assateague Island, VA	Atlantic	Coastal	O isorhiza	22.14	19.91
NMNH 53860	N/A	C. quinquecirrha	Museum	Tom's Cove, Assateague Island, VA	Atlantic	Coastal	O isorhiza	23.44	21.74
NMNH 53860	N/A	C. quinquecirrha	Museum	Tom's Cove, Assateague Island, VA	Atlantic	Coastal	O isorhiza	20.7	18.35
NMNH 53860	N/A	C. quinquecirrha	Museum	Tom's Cove, Assateague Island, VA	Atlantic	Coastal	O isorhiza	23.23	21.05
NMNH 53860	N/A	C. quinquecirrha	Museum	Tom's Cove, Assateague Island, VA	Atlantic	Coastal	O isorhiza	21.72	20.75
NMNH 53860	N/A	C. quinquecirrha	Museum	Tom's Cove, Assateague Island, VA	Atlantic	Coastal	O isorhiza	20.99	18.74
NMNH 53860	N/A	C. quinquecirrha	Museum	Tom's Cove, Assateague Island, VA	Atlantic	Coastal	O isorhiza	19.87	17.57
NMNH 53861	N/A	C. quinquecirrha	Museum	Tom's Cove, Assateague Island, VA	Atlantic	Coastal	a isorhiza	7.55	3.99
NMNH 53861	N/A	C. quinquecirrha	Museum	Tom's Cove, Assateague Island, VA	Atlantic	Coastal	a isorhiza	7.95	4.03
NMNH 53861	N/A	C. quinquecirrha	Museum	Tom's Cove, Assateague Island, VA	Atlantic	Coastal	a isorhiza	7.78	4.22
NMNH 53861	N/A	C. quinquecirrha	Museum	Tom's Cove, Assateague Island, VA	Atlantic	Coastal	a isorhiza	8.02	3.9
NMNH 53861	N/A	C. quinquecirrha	Museum	Tom's Cove, Assateague Island, VA	Atlantic	Coastal	a isorhiza	8.78	4.13
NMNH 53861	N/A	C. quinquecirrha	Museum	Tom's Cove, Assateague Island, VA	Atlantic	Coastal	a isorhiza	8.49	4.21
NMNH 53861	N/A	C. quinquecirrha	Museum	Tom's Cove, Assateague Island, VA	Atlantic	Coastal	a isorhiza	8.01	4.05
NMNH 53861	N/A	C. quinquecirrha	Museum	Tom's Cove, Assateague Island, VA	Atlantic	Coastal	a isorhiza	8.02	3.92
NMNH 53861	N/A	C. quinquecirrha	Museum	Tom's Cove, Assateague Island, VA	Atlantic	Coastal	a isorhiza	7.69	4.1
NMNH 53861	N/A	C. quinquecirrha	Museum	Tom's Cove, Assateague Island, VA	Atlantic	Coastal	a isorhiza	8.52	4.03
NMNH 53861	N/A	C. quinquecirrha	Museum	Tom's Cove, Assateague Island, VA	Atlantic	Coastal	A-isorhiza	20.48	10.93
NMNH 53861	N/A	C. quinquecirrha	Museum	Tom's Cove, Assateague Island, VA	Atlantic	Coastal	A-isorhiza	19.46	10.15
NMNH 53861	N/A	C. quinquecirrha	Museum	Tom's Cove, Assateague Island, VA	Atlantic	Coastal	A-isorhiza	19.52	11.22
NMNH 53861	N/A	C. quinquecirrha	Museum	Tom's Cove, Assateague Island, VA	Atlantic	Coastal	A-isorhiza	20.22	10.1
NMNH 53861	N/A	C. quinquecirrha	Museum	Tom's Cove, Assateague Island, VA	Atlantic	Coastal	A-isorhiza	21.02	11.31
NMNH 53861	N/A	C. quinquecirrha	Museum	Tom's Cove, Assateague Island, VA	Atlantic	Coastal	A-isorhiza	20.82	11.27
NMNH 53861	N/A	C. quinquecirrha	Museum	Tom's Cove, Assateague Island, VA	Atlantic	Coastal	A-isorhiza	19.79	10.58
NMNH 53861	N/A	C. quinquecirrha	Museum	Tom's Cove, Assateague Island, VA	Atlantic	Coastal	A-isorhiza	20.34	10.93
NMNH 53861	N/A	C. quinquecirrha	Museum	Tom's Cove, Assateague Island, VA	Atlantic	Coastal	A-isorhiza	21.17	11.09
NMNH 53861	N/A	C. quinquecirrha	Museum	Tom's Cove, Assateague Island, VA	Atlantic	Coastal	A-isorhiza	20.66	12.82
NMNH 53861	N/A	C. quinquecirrha	Museum	Tom's Cove, Assateague Island, VA	Atlantic	Coastal	Microbasic birhopaloids	13.61	7.92
NMNH 53861	N/A	C. quinquecirrha	Museum	Tom's Cove, Assateague Island, VA	Atlantic	Coastal	Microbasic birhopaloids	12.97	7.35
NMNH 53861	N/A	C. quinquecirrha	Museum	Tom's Cove, Assateague Island, VA	Atlantic	Coastal	Microbasic birhopaloids	14.04	8.32
NMNH 53861	N/A	C. quinquecirrha	Museum	Tom's Cove, Assateague Island, VA	Atlantic	Coastal	Microbasic birhopaloids	14.15	8.67
NMNH 53861	N/A	C. quinquecirrha	Museum	Tom's Cove, Assateague Island, VA	Atlantic	Coastal	Microbasic birhopaloids	12.53	8.17
NMNH 53861	N/A	C. quinquecirrha	Museum	Tom's Cove, Assateague Island, VA	Atlantic	Coastal	Microbasic birhopaloids	14.11	8.44
NMNH 53861	N/A	C. quinquecirrha	Museum	Tom's Cove, Assateague Island, VA	Atlantic	Coastal	Microbasic birhopaloids	13.45	8.2
NMNH 53861	N/A	C. quinquecirrha	Museum	Tom's Cove, Assateague Island, VA	Atlantic	Coastal	Microbasic birhopaloids	14.11	8.23
NMNH 53861	N/A	C. quinquecirrha	Museum	Tom's Cove, Assateague Island, VA	Atlantic	Coastal	Microbasic birhopaloids	13.68	8.19
NMNH 53861	N/A	C. quinquecirrha	Museum	Tom's Cove, Assateague Island, VA	Atlantic	Coastal	Microbasic birhopaloids	13.18	8.11
NMNH 53861	N/A	C. quinquecirrha	Museum	Tom's Cove, Assateague Island, VA	Atlantic	Coastal	O isorhiza	21	18.53
NMNH 53861	N/A	C. quinquecirrha	Museum	Tom's Cove, Assateague Island, VA	Atlantic	Coastal	O isorhiza	21.46	18.94
NMNH 53861	N/A	C. quinquecirrha	Museum	Tom's Cove, Assateague Island, VA	Atlantic	Coastal	O isorhiza	19.37	17.7
NMNH 53861	N/A	C. quinquecirrha	Museum	Tom's Cove, Assateague Island, VA	Atlantic	Coastal	O isorhiza	18.77	18.62
NMNH 53861	N/A	C. quinquecirrha	Museum	Tom's Cove, Assateague Island, VA	Atlantic	Coastal	O isorhiza	23.1	21.49
NMNH 53861	N/A	C. quinquecirrha	Museum	Tom's Cove, Assateague Island, VA	Atlantic	Coastal	O isorhiza	20.31	19.46
NMNH 53861	N/A	C. quinquecirrha	Museum	Tom's Cove, Assateague Island, VA	Atlantic	Coastal	O isorhiza	23.35	20.38
NMNH 53861	N/A	C. quinquecirrha	Museum	Tom's Cove, Assateague Island, VA	Atlantic	Coastal	O isorhiza	23.97	21.48
NMNH 53861	N/A	C. quinquecirrha	Museum	Tom's Cove, Assateague Island, VA	Atlantic	Coastal	O isorhiza	23.2	20.91
NMNH 53861	N/A	C. quinquecirrha	Museum	Tom's Cove, Assateague Island, VA	Atlantic	Coastal	O isorhiza	21.27	18.34
NMNH 54404	N/A	C. chesapeakei	Museum	Open Chesapeake Bay 37.2519 -76.0789	Chesapeake Bay	Estuarine	a isorhiza	8.04	4.27
NMNH 54404	N/A	C. chesapeakei	Museum	Open Chesapeake Bay 37.2519 -76.0789	Chesapeake Bay	Estuarine	a isorhiza	7.76	4.24
NMNH 54404	N/A	C. chesapeakei	Museum	Open Chesapeake Bay 37.2519 -76.0789	Chesapeake Bay	Estuarine	a isorhiza	7.97	4.15
NMNH 54404	N/A	C. chesapeakei	Museum	Open Chesapeake Bay 37.2519 -76.0789	Chesapeake Bay	Estuarine	a isorhiza	8.64	4.61
NMNH 54404	N/A	C. chesapeakei	Museum	Open Chesapeake Bay 37.2519 -76.0789	Chesapeake Bay	Estuarine	a isorhiza	9.04	4.52
NMNH 54404	N/A	C. chesapeakei	Museum	Open Chesapeake Bay 37.2519 -76.0789	Chesapeake Bay	Estuarine	a isorhiza	8.31	4.32
NMNH 54404	N/A	C. chesapeakei	Museum	Open Chesapeake Bay 37.2519 -76.0789	Chesapeake Bay	Estuarine	a isorhiza	8.19	4.44
NMNH 54404	N/A	C. chesapeakei	Museum	Open Chesapeake Bay 37.2519 -76.0789	Chesapeake Bay	Estuarine	a isorhiza	8.13	4.47
NMNH 54404	N/A	C. chesapeakei	Museum	Open Chesapeake Bay 37.2519 -76.0789	Chesapeake Bay	Estuarine	a isorhiza	7.6	3.82
NMNH 54404	N/A	C. chesapeakei	Museum	Open Chesapeake Bay 37.2519 -76.0789	Chesapeake Bay	Estuarine	a isorhiza	8.24	4.02
NMNH 54404	N/A	C. chesapeakei	Museum	Open Chesapeake Bay 37.2519 -76.0789	Chesapeake Bay	Estuarine	A-isorhiza	27.3	19.02
NMNH 54404	N/A	C. chesapeakei	Museum	Open Chesapeake Bay 37.2519 -76.0789	Chesapeake Bay	Estuarine	A-isorhiza	25.6	20.49
NMNH 54404	N/A	C. chesapeakei	Museum	Open Chesapeake Bay 37.2519 -76.0789	Chesapeake Bay	Estuarine	A-isorhiza	29.44	20.26
NMNH 54404	N/A	C. chesapeakei	Museum	Open Chesapeake Bay 37.2519 -76.0789	Chesapeake Bay	Estuarine	A-isorhiza	28.47	20.09
NMNH 54404	N/A	C. chesapeakei	Museum	Open Chesapeake Bay 37.2519 -76.0789	Chesapeake Bay	Estuarine	A-isorhiza	28.62	19.37
NMNH 54404	N/A	C. chesapeakei	Museum	Open Chesapeake Bay 37.2519 -76.0789	Chesapeake Bay	Estuarine	A-isorhiza	26.56	20.24
NMNH 54404	N/A	C. chesapeakei	Museum	Open Chesapeake Bay 37.2519 -76.0789	Chesapeake Bay	Estuarine	A-isorhiza	27.66	19.93
NMNH 54404	N/A	C. chesapeakei	Museum	Open Chesapeake Bay 37.2519 -76.0789	Chesapeake Bay	Estuarine	A-isorhiza	28.14	20.44
NMNH 54404	N/A	C. chesapeakei	Museum	Open Chesapeake Bay 37.2519 -76.0789	Chesapeake Bay	Estuarine	A-isorhiza	27.3	20.65
NMNH 54404	N/A	C. quinquecirrha	Museum	Open Chesapeake Bay 37.2519 -76.0789	Chesapeake Bay	Estuarine	A-isorhiza	26.14	19.74
NMNH 54404	N/A	C. chesapeakei	Museum	Open Chesapeake Bay 37.2519 -76.0789	Chesapeake Bay	Estuarine	Microbasic birhopaloids	13.95	8.4
NMNH 54404	N/A	C. chesapeakei	Museum	Open Chesapeake Bay 37.2519 -76.0789	Chesapeake Bay	Estuarine	Microbasic birhopaloids	14.36	9.18
NMNH 54404	N/A	C. chesapeakei	Museum	Open Chesapeake Bay 37.2519 -76.0789	Chesapeake Bay	Estuarine	Microbasic birhopaloids	13.45	8.26
NMNH 54404	N/A	C. chesapeakei	Museum	Open Chesapeake Bay 37.2519 -76.0789	Chesapeake Bay	Estuarine	Microbasic birhopaloids	13.83	8.53
NMNH 54404	N/A	C. chesapeakei	Museum	Open Chesapeake Bay 37.2519 -76.0789	Chesapeake Bay	Estuarine	Microbasic birhopaloids	14.58	8.64
NMNH 54404	N/A	C. chesapeakei	Museum	Open Chesapeake Bay 37.2519 -76.0789	Chesapeake Bay	Estuarine	Microbasic birhopaloids	14.5	9.04
NMNH 54404	N/A	C. chesapeakei	Museum	Open Chesapeake Bay 37.2519 -76.0789	Chesapeake Bay	Estuarine	Microbasic birhopaloids	14.03	8.72
NMNH 54404	N/A	C. chesapeakei	Museum	Open Chesapeake Bay 37.2519 -76.0789	Chesapeake Bay	Estuarine	Microbasic birhopaloids	15.27	8.94
NMNH 54404	N/A	C. chesapeakei	Museum	Open Chesapeake Bay 37.2519 -76.0789	Chesapeake Bay	Estuarine	Microbasic birhopaloids	14.52	9.1
NMNH 54404	N/A	C. chesapeakei	Museum	Open Chesapeake Bay 37.2519 -76.0789	Chesapeake Bay	Estuarine	Microbasic birhopaloids	13.92	8.87
NMNH 54404	N/A	C. chesapeakei	Museum	Open Chesapeake Bay 37.2519 -76.0789	Chesapeake Bay	Estuarine	O isorhiza	23.87	21.16
NMNH 54404	N/A	C. chesapeakei	Museum	Open Chesapeake Bay 37.2519 -76.0789	Chesapeake Bay	Estuarine	O isorhiza	23.69	21.3
NMNH 54404	N/A	C. chesapeakei	Museum	Open Chesapeake Bay 37.2519 -76.0789	Chesapeake Bay	Estuarine	O isorhiza	24.68	23.62
NMNH 54404	N/A	C. chesapeakei	Museum	Open Chesapeake Bay 37.2519 -76.0789	Chesapeake Bay	Estuarine	O isorhiza	23.42	22.34
NMNH 54404	N/A	C. chesapeakei	Museum	Open Chesapeake Bay 37.2519 -76.0789	Chesapeake Bay	Estuarine	O isorhiza	25.34	23.66
NMNH 54404	N/A	C. chesapeakei	Museum	Open Chesapeake Bay 37.2519 -76.0789	Chesapeake Bay	Estuarine	O isorhiza	27.51	21.22
NMNH 54404	N/A	C. chesapeakei	Museum	Open Chesapeake Bay 37.2519 -76.0789	Chesapeake Bay	Estuarine	O isorhiza	24.97	22.84
NMNH 54404	N/A	C. chesapeakei	Museum	Open Chesapeake Bay 37.2519 -76.0789	Chesapeake Bay	Estuarine	O isorhiza	22.79	20.75
NMNH 54404	N/A	C. chesapeakei	Museum	Open Chesapeake Bay 37.2519 -76.0789	Chesapeake Bay	Estuarine	O isorhiza	23.18	21.38
NMNH 54404	N/A	C. chesapeakei	Museum	Open Chesapeake Bay 37.2519 -76.0789	Chesapeake Bay	Estuarine	O isorhiza	24.56	23.55
NMNH 54511	N/A	C. quinquecirrha	Museum	Cape Henlopen, DE	Atlantic	Coastal	a isorhiza	8.05	4.37
NMNH 54511	N/A	C. quinquecirrha	Museum	Cape Henlopen, DE	Atlantic	Coastal	a isorhiza	9.73	4.27
NMNH 54511	N/A	C. quinquecirrha	Museum	Cape Henlopen, DE	Atlantic	Coastal	a isorhiza	8.22	4.22
NMNH 54511	N/A	C. quinquecirrha	Museum	Cape Henlopen, DE	Atlantic	Coastal	a isorhiza	7.7	4.02
NMNH 54511	N/A	C. quinquecirrha	Museum	Cape Henlopen, DE	Atlantic	Coastal	a isorhiza	7.9	4.22
NMNH 54511	N/A	C. quinquecirrha	Museum	Cape Henlopen, DE	Atlantic	Coastal	a isorhiza	8.87	4.51
NMNH 54511	N/A	C. quinquecirrha	Museum	Cape Henlopen, DE	Atlantic	Coastal	a isorhiza	7.42	4.28
NMNH 54511	N/A	C. quinquecirrha	Museum	Cape Henlopen, DE	Atlantic	Coastal	a isorhiza	9.39	4.44
NMNH 54511	N/A	C. quinquecirrha	Museum	Cape Henlopen, DE	Atlantic	Coastal	a isorhiza	8.82	4.06
NMNH 54511	N/A	C. quinquecirrha	Museum	Cape Henlopen, DE	Atlantic	Coastal	a isorhiza	8.97	4.28
NMNH 54511	N/A	C. quinquecirrha	Museum	Cape Henlopen, DE	Atlantic	Coastal	A-isorhiza	18.14	9.07
NMNH 54511	N/A	C. quinquecirrha	Museum	Cape Henlopen, DE	Atlantic	Coastal	A-isorhiza	18.78	9.86
NMNH 54511	N/A	C. quinquecirrha	Museum	Cape Henlopen, DE	Atlantic	Coastal	A-isorhiza	20.17	10.32
NMNH 54511	N/A	C. quinquecirrha	Museum	Cape Henlopen, DE	Atlantic	Coastal	A-isorhiza	20.6	11.22
NMNH 54511	N/A	C. quinquecirrha	Museum	Cape Henlopen, DE	Atlantic	Coastal	A-isorhiza	19.47	10.24
NMNH 54511	N/A	C. quinquecirrha	Museum	Cape Henlopen, DE	Atlantic	Coastal	A-isorhiza	21.15	10.58
NMNH 54511	N/A	C. quinquecirrha	Museum	Cape Henlopen, DE	Atlantic	Coastal	A-isorhiza	20.41	10.27
NMNH 54511	N/A	C. quinquecirrha	Museum	Cape Henlopen, DE	Atlantic	Coastal	A-isorhiza	19.43	9.93
NMNH 54511	N/A	C. quinquecirrha	Museum	Cape Henlopen, DE	Atlantic	Coastal	A-isorhiza	20.45	11.28
NMNH 54511	N/A	C. quinquecirrha	Museum	Cape Henlopen, DE	Atlantic	Coastal	A-isorhiza	21.09	10.69
NMNH 54511	N/A	C. quinquecirrha	Museum	Cape Henlopen, DE	Atlantic	Coastal	Microbasic birhopaloids	13.79	7.83
NMNH 54511	N/A	C. quinquecirrha	Museum	Cape Henlopen, DE	Atlantic	Coastal	Microbasic birhopaloids	13.65	7.68
NMNH 54511	N/A	C. quinquecirrha	Museum	Cape Henlopen, DE	Atlantic	Coastal	Microbasic birhopaloids	14.82	7.6
NMNH 54511	N/A	C. quinquecirrha	Museum	Cape Henlopen, DE	Atlantic	Coastal	Microbasic birhopaloids	14.06	8.07
NMNH 54511	N/A	C. quinquecirrha	Museum	Cape Henlopen, DE	Atlantic	Coastal	Microbasic birhopaloids	14.12	8.02
NMNH 54511	N/A	C. quinquecirrha	Museum	Cape Henlopen, DE	Atlantic	Coastal	Microbasic birhopaloids	14.53	7.99
NMNH 54511	N/A	C. quinquecirrha	Museum	Cape Henlopen, DE	Atlantic	Coastal	Microbasic birhopaloids	13.51	8
NMNH 54511	N/A	C. quinquecirrha	Museum	Cape Henlopen, DE	Atlantic	Coastal	Microbasic birhopaloids	13.29	7.78
NMNH 54511	N/A	C. quinquecirrha	Museum	Cape Henlopen, DE	Atlantic	Coastal	Microbasic birhopaloids	13.58	7.94
NMNH 54511	N/A	C. quinquecirrha	Museum	Cape Henlopen, DE	Atlantic	Coastal	Microbasic birhopaloids	14.51	8.36
NMNH 54511	N/A	C. quinquecirrha	Museum	Cape Henlopen, DE	Atlantic	Coastal	O isorhiza	21.24	18.82
NMNH 54511	N/A	C. quinquecirrha	Museum	Cape Henlopen, DE	Atlantic	Coastal	O isorhiza	21.63	18.36
NMNH 54511	N/A	C. quinquecirrha	Museum	Cape Henlopen, DE	Atlantic	Coastal	O isorhiza	21.13	18.28
NMNH 54511	N/A	C. quinquecirrha	Museum	Cape Henlopen, DE	Atlantic	Coastal	O isorhiza	22.28	19.17
NMNH 54511	N/A	C. quinquecirrha	Museum	Cape Henlopen, DE	Atlantic	Coastal	O isorhiza	20.58	19.12
NMNH 54511	N/A	C. quinquecirrha	Museum	Cape Henlopen, DE	Atlantic	Coastal	O isorhiza	22.56	19.81
NMNH 54511	N/A	C. quinquecirrha	Museum	Cape Henlopen, DE	Atlantic	Coastal	O isorhiza	21.39	19.21
NMNH 54511	N/A	C. quinquecirrha	Museum	Cape Henlopen, DE	Atlantic	Coastal	O isorhiza	22.15	20.89
NMNH 54511	N/A	C. quinquecirrha	Museum	Cape Henlopen, DE	Atlantic	Coastal	O isorhiza	22.7	1.01
NMNH 54511	N/A	C. quinquecirrha	Museum	Cape Henlopen, DE	Atlantic	Coastal	O isorhiza	21.83	20.6
NMNH 56703b	N/A	C. chesapeakei	Museum	Chesapeake Bay 37.23 -76.0417	Chesapeake Bay	Estuarine	a isorhiza	6.32	3.59
NMNH 56703b	N/A	C. chesapeakei	Museum	Chesapeake Bay 37.23 -76.0418	Chesapeake Bay	Estuarine	a isorhiza	7.34	4.64
NMNH 56703b	N/A	C. chesapeakei	Museum	Chesapeake Bay 37.23 -76.0419	Chesapeake Bay	Estuarine	a isorhiza	6.8	3.78
NMNH 56703b	N/A	C. chesapeakei	Museum	Chesapeake Bay 37.23 -76.0420	Chesapeake Bay	Estuarine	a isorhiza	7.37	4.59
NMNH 56703b	N/A	C. chesapeakei	Museum	Chesapeake Bay 37.23 -76.0421	Chesapeake Bay	Estuarine	a isorhiza	7.35	4.44
NMNH 56703b	N/A	C. chesapeakei	Museum	Chesapeake Bay 37.23 -76.0422	Chesapeake Bay	Estuarine	a isorhiza	7.17	4
NMNH 56703b	N/A	C. chesapeakei	Museum	Chesapeake Bay 37.23 -76.0423	Chesapeake Bay	Estuarine	a isorhiza	7.24	4.13
NMNH 56703b	N/A	C. chesapeakei	Museum	Chesapeake Bay 37.23 -76.0424	Chesapeake Bay	Estuarine	a isorhiza	7.05	4.13
NMNH 56703b	N/A	C. chesapeakei	Museum	Chesapeake Bay 37.23 -76.0425	Chesapeake Bay	Estuarine	a isorhiza	8.32	4.96
NMNH 56703b	N/A	C. chesapeakei	Museum	Chesapeake Bay 37.23 -76.0426	Chesapeake Bay	Estuarine	a isorhiza	7.53	4.92
NMNH 56703b	N/A	C. chesapeakei	Museum	Chesapeake Bay 37.23 -76.0417	Chesapeake Bay	Estuarine	A-isorhiza	24.79	18.61
NMNH 56703b	N/A	C. chesapeakei	Museum	Chesapeake Bay 37.23 -76.0418	Chesapeake Bay	Estuarine	A-isorhiza	25.7	19.43
NMNH 56703b	N/A	C. chesapeakei	Museum	Chesapeake Bay 37.23 -76.0419	Chesapeake Bay	Estuarine	A-isorhiza	25.96	20.47
NMNH 56703b	N/A	C. chesapeakei	Museum	Chesapeake Bay 37.23 -76.0420	Chesapeake Bay	Estuarine	A-isorhiza	25.91	18.99
NMNH 56703b	N/A	C. chesapeakei	Museum	Chesapeake Bay 37.23 -76.0421	Chesapeake Bay	Estuarine	A-isorhiza	26.98	22.98
NMNH 56703b	N/A	C. chesapeakei	Museum	Chesapeake Bay 37.23 -76.0422	Chesapeake Bay	Estuarine	A-isorhiza	27.77	24.03
NMNH 56703b	N/A	C. chesapeakei	Museum	Chesapeake Bay 37.23 -76.0423	Chesapeake Bay	Estuarine	A-isorhiza	26.55	21.44
NMNH 56703b	N/A	C. chesapeakei	Museum	Chesapeake Bay 37.23 -76.0424	Chesapeake Bay	Estuarine	A-isorhiza	30.99	27
NMNH 56703b	N/A	C. chesapeakei	Museum	Chesapeake Bay 37.23 -76.0425	Chesapeake Bay	Estuarine	A-isorhiza	28.41	23.06
NMNH 56703b	N/A	C. chesapeakei	Museum	Chesapeake Bay 37.23 -76.0426	Chesapeake Bay	Estuarine	A-isorhiza	27.33	21.48
NMNH 56703b	N/A	C. chesapeakei	Museum	Chesapeake Bay 37.23 -76.0417	Chesapeake Bay	Estuarine	Microbasic birhopaloids	11.03	7.82
NMNH 56703b	N/A	C. chesapeakei	Museum	Chesapeake Bay 37.23 -76.0418	Chesapeake Bay	Estuarine	Microbasic birhopaloids	11.68	8.33
NMNH 56703b	N/A	C. chesapeakei	Museum	Chesapeake Bay 37.23 -76.0419	Chesapeake Bay	Estuarine	Microbasic birhopaloids	12.04	8.31
NMNH 56703b	N/A	C. chesapeakei	Museum	Chesapeake Bay 37.23 -76.0420	Chesapeake Bay	Estuarine	Microbasic birhopaloids	11.52	7.81
NMNH 56703b	N/A	C. chesapeakei	Museum	Chesapeake Bay 37.23 -76.0421	Chesapeake Bay	Estuarine	Microbasic birhopaloids	11.03	7.1
NMNH 56703b	N/A	C. chesapeakei	Museum	Chesapeake Bay 37.23 -76.0422	Chesapeake Bay	Estuarine	Microbasic birhopaloids	11.68	7.48
NMNH 56703b	N/A	C. chesapeakei	Museum	Chesapeake Bay 37.23 -76.0423	Chesapeake Bay	Estuarine	Microbasic birhopaloids	12.29	8.01
NMNH 56703b	N/A	C. chesapeakei	Museum	Chesapeake Bay 37.23 -76.0424	Chesapeake Bay	Estuarine	Microbasic birhopaloids	11.72	8.05
NMNH 56703b	N/A	C. chesapeakei	Museum	Chesapeake Bay 37.23 -76.0425	Chesapeake Bay	Estuarine	Microbasic birhopaloids	12.7	8.57
NMNH 56703b	N/A	C. chesapeakei	Museum	Chesapeake Bay 37.23 -76.0426	Chesapeake Bay	Estuarine	Microbasic birhopaloids	12.07	8.09
NMNH 56703b	N/A	C. chesapeakei	Museum	Chesapeake Bay 37.23 -76.0417	Chesapeake Bay	Estuarine	O isorhiza	22.48	21.78
NMNH 56703b	N/A	C. chesapeakei	Museum	Chesapeake Bay 37.23 -76.0418	Chesapeake Bay	Estuarine	O isorhiza	24.5	23.33
NMNH 56703b	N/A	C. chesapeakei	Museum	Chesapeake Bay 37.23 -76.0419	Chesapeake Bay	Estuarine	O isorhiza	24.88	23.39
NMNH 56703b	N/A	C. chesapeakei	Museum	Chesapeake Bay 37.23 -76.0420	Chesapeake Bay	Estuarine	O isorhiza	23.48	23.33
NMNH 56703b	N/A	C. chesapeakei	Museum	Chesapeake Bay 37.23 -76.0421	Chesapeake Bay	Estuarine	O isorhiza	23.37	23.07
NMNH 56703b	N/A	C. chesapeakei	Museum	Chesapeake Bay 37.23 -76.0422	Chesapeake Bay	Estuarine	O isorhiza	20.3	19.69
NMNH 56703b	N/A	C. chesapeakei	Museum	Chesapeake Bay 37.23 -76.0423	Chesapeake Bay	Estuarine	O isorhiza	21.98	19.57
NMNH 56703b	N/A	C. chesapeakei	Museum	Chesapeake Bay 37.23 -76.0424	Chesapeake Bay	Estuarine	O isorhiza	20.55	19.41
NMNH 56703b	N/A	C. chesapeakei	Museum	Chesapeake Bay 37.23 -76.0425	Chesapeake Bay	Estuarine	O isorhiza	24.73	23.96
NMNH 56703b	N/A	C. chesapeakei	Museum	Chesapeake Bay 37.23 -76.0426	Chesapeake Bay	Estuarine	O isorhiza
NMNH 56704	N/A	C. chesapeakei	Museum	Chesapeake Bay 37.23 -76.0417	Chesapeake Bay	Estuarine	a isorhiza	8.25	4.12
NMNH 56704	N/A	C. chesapeakei	Museum	Chesapeake Bay 37.23 -76.0418	Chesapeake Bay	Estuarine	a isorhiza	7.71	4.2
NMNH 56704	N/A	C. chesapeakei	Museum	Chesapeake Bay 37.23 -76.0419	Chesapeake Bay	Estuarine	a isorhiza	7.73	4.15
NMNH 56704	N/A	C. chesapeakei	Museum	Chesapeake Bay 37.23 -76.0420	Chesapeake Bay	Estuarine	a isorhiza	7.23	3.78
NMNH 56704	N/A	C. chesapeakei	Museum	Chesapeake Bay 37.23 -76.0421	Chesapeake Bay	Estuarine	a isorhiza	8.17	4.15
NMNH 56704	N/A	C. chesapeakei	Museum	Chesapeake Bay 37.23 -76.0422	Chesapeake Bay	Estuarine	a isorhiza	8.05	4.07
NMNH 56704	N/A	C. chesapeakei	Museum	Chesapeake Bay 37.23 -76.0423	Chesapeake Bay	Estuarine	a isorhiza	7.77	4.15
NMNH 56704	N/A	C. chesapeakei	Museum	Chesapeake Bay 37.23 -76.0424	Chesapeake Bay	Estuarine	a isorhiza	7.94	3.98
NMNH 56704	N/A	C. chesapeakei	Museum	Chesapeake Bay 37.23 -76.0425	Chesapeake Bay	Estuarine	a isorhiza	8.93	4.2
NMNH 56704	N/A	C. chesapeakei	Museum	Chesapeake Bay 37.23 -76.0426	Chesapeake Bay	Estuarine	a isorhiza	8.19	4.21
NMNH 56704	N/A	C. chesapeakei	Museum	Chesapeake Bay 37.23 -76.0417	Chesapeake Bay	Estuarine	A-isorhiza	25.21	17.63
NMNH 56704	N/A	C. chesapeakei	Museum	Chesapeake Bay 37.23 -76.0418	Chesapeake Bay	Estuarine	A-isorhiza	26.85	19.31
NMNH 56704	N/A	C. chesapeakei	Museum	Chesapeake Bay 37.23 -76.0419	Chesapeake Bay	Estuarine	A-isorhiza	25.99	18.49
NMNH 56704	N/A	C. chesapeakei	Museum	Chesapeake Bay 37.23 -76.0420	Chesapeake Bay	Estuarine	A-isorhiza	25.63	21.48
NMNH 56704	N/A	C. chesapeakei	Museum	Chesapeake Bay 37.23 -76.0421	Chesapeake Bay	Estuarine	A-isorhiza	26.55	20.33
NMNH 56704	N/A	C. chesapeakei	Museum	Chesapeake Bay 37.23 -76.0422	Chesapeake Bay	Estuarine	A-isorhiza	26.89	19.51
NMNH 56704	N/A	C. chesapeakei	Museum	Chesapeake Bay 37.23 -76.0423	Chesapeake Bay	Estuarine	A-isorhiza	27.07	18.86
NMNH 56704	N/A	C. chesapeakei	Museum	Chesapeake Bay 37.23 -76.0424	Chesapeake Bay	Estuarine	A-isorhiza	26.86	20.38
NMNH 56704	N/A	C. chesapeakei	Museum	Chesapeake Bay 37.23 -76.0425	Chesapeake Bay	Estuarine	A-isorhiza	28.1	20.56
NMNH 56704	N/A	C. chesapeakei	Museum	Chesapeake Bay 37.23 -76.0426	Chesapeake Bay	Estuarine	A-isorhiza	25.08	23.26
NMNH 56704	N/A	C. chesapeakei	Museum	Chesapeake Bay 37.23 -76.0417	Chesapeake Bay	Estuarine	Microbasic birhopaloids	13.49	8.44
NMNH 56704	N/A	C. chesapeakei	Museum	Chesapeake Bay 37.23 -76.0418	Chesapeake Bay	Estuarine	Microbasic birhopaloids	12.68	8.25
NMNH 56704	N/A	C. chesapeakei	Museum	Chesapeake Bay 37.23 -76.0419	Chesapeake Bay	Estuarine	Microbasic birhopaloids	13.44	8.87
NMNH 56704	N/A	C. chesapeakei	Museum	Chesapeake Bay 37.23 -76.0420	Chesapeake Bay	Estuarine	Microbasic birhopaloids	14.42	9.46
NMNH 56704	N/A	C. chesapeakei	Museum	Chesapeake Bay 37.23 -76.0421	Chesapeake Bay	Estuarine	Microbasic birhopaloids	13.25	8.33
NMNH 56704	N/A	C. chesapeakei	Museum	Chesapeake Bay 37.23 -76.0422	Chesapeake Bay	Estuarine	Microbasic birhopaloids	12.83	8.23
NMNH 56704	N/A	C. chesapeakei	Museum	Chesapeake Bay 37.23 -76.0423	Chesapeake Bay	Estuarine	Microbasic birhopaloids	13.59	8.63
NMNH 56704	N/A	C. chesapeakei	Museum	Chesapeake Bay 37.23 -76.0424	Chesapeake Bay	Estuarine	Microbasic birhopaloids	14.16	8.59
NMNH 56704	N/A	C. chesapeakei	Museum	Chesapeake Bay 37.23 -76.0425	Chesapeake Bay	Estuarine	Microbasic birhopaloids	12.45	8.47
NMNH 56704	N/A	C. chesapeakei	Museum	Chesapeake Bay 37.23 -76.0426	Chesapeake Bay	Estuarine	Microbasic birhopaloids	13.75	8.74
NMNH 56704	N/A	C. chesapeakei	Museum	Chesapeake Bay 37.23 -76.0417	Chesapeake Bay	Estuarine	O isorhiza	26.19	22.97
NMNH 56704	N/A	C. chesapeakei	Museum	Chesapeake Bay 37.23 -76.0418	Chesapeake Bay	Estuarine	O isorhiza	23.76	22.09
NMNH 56704	N/A	C. chesapeakei	Museum	Chesapeake Bay 37.23 -76.0419	Chesapeake Bay	Estuarine	O isorhiza	24.06	21.84
NMNH 56704	N/A	C. chesapeakei	Museum	Chesapeake Bay 37.23 -76.0420	Chesapeake Bay	Estuarine	O isorhiza	25.81	22.02
NMNH 56704	N/A	C. chesapeakei	Museum	Chesapeake Bay 37.23 -76.0421	Chesapeake Bay	Estuarine	O isorhiza	26.71	20.62
NMNH 56704	N/A	C. chesapeakei	Museum	Chesapeake Bay 37.23 -76.0422	Chesapeake Bay	Estuarine	O isorhiza	26.12	21.96
NMNH 56704	N/A	C. chesapeakei	Museum	Chesapeake Bay 37.23 -76.0423	Chesapeake Bay	Estuarine	O isorhiza	25.7	23.77
NMNH 56704	N/A	C. chesapeakei	Museum	Chesapeake Bay 37.23 -76.0424	Chesapeake Bay	Estuarine	O isorhiza	25.59	22.09
NMNH 56704	N/A	C. chesapeakei	Museum	Chesapeake Bay 37.23 -76.0425	Chesapeake Bay	Estuarine	O isorhiza	25.04	22.06
NMNH 56704	N/A	C. chesapeakei	Museum	Chesapeake Bay 37.23 -76.0426	Chesapeake Bay	Estuarine	O isorhiza	25.87	23.66
NMNH 57925	N/A	C. chesapeakei	Museum	Orange Inlet, Cape Hatteras, NC	Atlantic	Estuarine	a isorhiza	8.24	4.35
NMNH 57925	N/A	C. chesapeakei	Museum	Orange Inlet, Cape Hatteras, NC	Atlantic	Estuarine	a isorhiza	8.53	4.1
NMNH 57925	N/A	C. chesapeakei	Museum	Orange Inlet, Cape Hatteras, NC	Atlantic	Estuarine	a isorhiza	8.43	4.74
NMNH 57925	N/A	C. chesapeakei	Museum	Orange Inlet, Cape Hatteras, NC	Atlantic	Estuarine	a isorhiza	8.9	4.66
NMNH 57925	N/A	C. chesapeakei	Museum	Orange Inlet, Cape Hatteras, NC	Atlantic	Estuarine	a isorhiza	9.4	4.35
NMNH 57925	N/A	C. chesapeakei	Museum	Orange Inlet, Cape Hatteras, NC	Atlantic	Estuarine	a isorhiza	8.57	4.34
NMNH 57925	N/A	C. chesapeakei	Museum	Orange Inlet, Cape Hatteras, NC	Atlantic	Estuarine	a isorhiza	7.61	3.98
NMNH 57925	N/A	C. chesapeakei	Museum	Orange Inlet, Cape Hatteras, NC	Atlantic	Estuarine	a isorhiza	7.82	4.13
NMNH 57925	N/A	C. chesapeakei	Museum	Orange Inlet, Cape Hatteras, NC	Atlantic	Estuarine	a isorhiza	7.77	3.82
NMNH 57925	N/A	C. chesapeakei	Museum	Orange Inlet, Cape Hatteras, NC	Atlantic	Estuarine	a isorhiza	8.02	4
NMNH 57925	N/A	C. chesapeakei	Museum	Orange Inlet, Cape Hatteras, NC	Atlantic	Estuarine	A-isorhiza	26.6	16.53
NMNH 57925	N/A	C. chesapeakei	Museum	Orange Inlet, Cape Hatteras, NC	Atlantic	Estuarine	A-isorhiza	26.13	18.6
NMNH 57925	N/A	C. chesapeakei	Museum	Orange Inlet, Cape Hatteras, NC	Atlantic	Estuarine	A-isorhiza	24.7	16.3
NMNH 57925	N/A	C. chesapeakei	Museum	Orange Inlet, Cape Hatteras, NC	Atlantic	Estuarine	A-isorhiza	26.52	20.58
NMNH 57925	N/A	C. chesapeakei	Museum	Orange Inlet, Cape Hatteras, NC	Atlantic	Estuarine	A-isorhiza	25.21	18.24
NMNH 57925	N/A	C. chesapeakei	Museum	Orange Inlet, Cape Hatteras, NC	Atlantic	Estuarine	A-isorhiza	23.21	17.75
NMNH 57925	N/A	C. chesapeakei	Museum	Orange Inlet, Cape Hatteras, NC	Atlantic	Estuarine	A-isorhiza	28.85	20.32
NMNH 57925	N/A	C. chesapeakei	Museum	Orange Inlet, Cape Hatteras, NC	Atlantic	Estuarine	A-isorhiza	26.69	18.96
NMNH 57925	N/A	C. chesapeakei	Museum	Orange Inlet, Cape Hatteras, NC	Atlantic	Estuarine	A-isorhiza	26.03	17.79
NMNH 57925	N/A	C. chesapeakei	Museum	Orange Inlet, Cape Hatteras, NC	Atlantic	Estuarine	A-isorhiza	25.47	17.02
NMNH 57925	N/A	C. chesapeakei	Museum	Orange Inlet, Cape Hatteras, NC	Atlantic	Estuarine	Microbasic birhopaloids	13.18	8.82
NMNH 57925	N/A	C. chesapeakei	Museum	Orange Inlet, Cape Hatteras, NC	Atlantic	Estuarine	Microbasic birhopaloids	13.65	8.64
NMNH 57925	N/A	C. chesapeakei	Museum	Orange Inlet, Cape Hatteras, NC	Atlantic	Estuarine	Microbasic birhopaloids	14.03	9.02
NMNH 57925	N/A	C. chesapeakei	Museum	Orange Inlet, Cape Hatteras, NC	Atlantic	Estuarine	Microbasic birhopaloids	13.87	8.22
NMNH 57925	N/A	C. chesapeakei	Museum	Orange Inlet, Cape Hatteras, NC	Atlantic	Estuarine	Microbasic birhopaloids	13.4	8
NMNH 57925	N/A	C. chesapeakei	Museum	Orange Inlet, Cape Hatteras, NC	Atlantic	Estuarine	Microbasic birhopaloids	12.88	8.74
NMNH 57925	N/A	C. chesapeakei	Museum	Orange Inlet, Cape Hatteras, NC	Atlantic	Estuarine	Microbasic birhopaloids	11.33	7.29
NMNH 57925	N/A	C. chesapeakei	Museum	Orange Inlet, Cape Hatteras, NC	Atlantic	Estuarine	Microbasic birhopaloids	12.9	8.04
NMNH 57925	N/A	C. chesapeakei	Museum	Orange Inlet, Cape Hatteras, NC	Atlantic	Estuarine	Microbasic birhopaloids	13.3	8.84
NMNH 57925	N/A	C. chesapeakei	Museum	Orange Inlet, Cape Hatteras, NC	Atlantic	Estuarine	Microbasic birhopaloids	13.32	8.84
NMNH 57925	N/A	C. chesapeakei	Museum	Orange Inlet, Cape Hatteras, NC	Atlantic	Estuarine	O isorhiza	24.06	20.98
NMNH 57925	N/A	C. chesapeakei	Museum	Orange Inlet, Cape Hatteras, NC	Atlantic	Estuarine	O isorhiza	24.01	21.77
NMNH 57925	N/A	C. chesapeakei	Museum	Orange Inlet, Cape Hatteras, NC	Atlantic	Estuarine	O isorhiza	24.88	23.06
NMNH 57925	N/A	C. chesapeakei	Museum	Orange Inlet, Cape Hatteras, NC	Atlantic	Estuarine	O isorhiza	25.2	23.89
NMNH 57925	N/A	C. chesapeakei	Museum	Orange Inlet, Cape Hatteras, NC	Atlantic	Estuarine	O isorhiza	21.69	19.01
NMNH 57925	N/A	C. chesapeakei	Museum	Orange Inlet, Cape Hatteras, NC	Atlantic	Estuarine	O isorhiza	20.76	18.31
NMNH 57925	N/A	C. chesapeakei	Museum	Orange Inlet, Cape Hatteras, NC	Atlantic	Estuarine	O isorhiza	23.3	20.64
NMNH 57925	N/A	C. chesapeakei	Museum	Orange Inlet, Cape Hatteras, NC	Atlantic	Estuarine	O isorhiza	22.36	18.77
NMNH 57925	N/A	C. chesapeakei	Museum	Orange Inlet, Cape Hatteras, NC	Atlantic	Estuarine	O isorhiza	21.48	19.36
NMNH 57925	N/A	C. chesapeakei	Museum	Orange Inlet, Cape Hatteras, NC	Atlantic	Estuarine	O isorhiza	22.51	1.03
KMB1269	KMBCSC4	C. chesapeakei	Field-collected	Charleston , SC	Atlantic	Estuarine	a isorhiza	7.77	4.15
KMB1269	KMBCSC4	C. chesapeakei	Field-collected	Charleston , SC	Atlantic	Estuarine	a isorhiza	7.45	4.1
KMB1269	KMBCSC4	C. chesapeakei	Field-collected	Charleston , SC	Atlantic	Estuarine	a isorhiza	7.61	3.83
KMB1269	KMBCSC4	C. chesapeakei	Field-collected	Charleston , SC	Atlantic	Estuarine	a isorhiza	7.26	4.44
KMB1269	KMBCSC4	C. chesapeakei	Field-collected	Charleston , SC	Atlantic	Estuarine	a isorhiza	7.72	3.93
KMB1269	KMBCSC4	C. chesapeakei	Field-collected	Charleston , SC	Atlantic	Estuarine	a isorhiza	7.45	4.37
KMB1269	KMBCSC4	C. chesapeakei	Field-collected	Charleston , SC	Atlantic	Estuarine	a isorhiza	8.04	4.43
KMB1269	KMBCSC4	C. chesapeakei	Field-collected	Charleston , SC	Atlantic	Estuarine	a isorhiza	7.8	4.28
KMB1269	KMBCSC4	C. chesapeakei	Field-collected	Charleston , SC	Atlantic	Estuarine	a isorhiza	8.59	4.59
KMB1269	KMBCSC4	C. chesapeakei	Field-collected	Charleston , SC	Atlantic	Estuarine	a isorhiza	7.62	4.27
KMB1269	KMBCSC4	C. chesapeakei	Field-collected	Charleston , SC	Atlantic	Estuarine	A-isorhiza	21.87	17.95
KMB1269	KMBCSC4	C. chesapeakei	Field-collected	Charleston , SC	Atlantic	Estuarine	A-isorhiza	22.92	17.8
KMB1269	KMBCSC4	C. chesapeakei	Field-collected	Charleston , SC	Atlantic	Estuarine	A-isorhiza	20.77	17.05
KMB1269	KMBCSC4	C. chesapeakei	Field-collected	Charleston , SC	Atlantic	Estuarine	A-isorhiza	21.52	17.08
KMB1269	KMBCSC4	C. chesapeakei	Field-collected	Charleston , SC	Atlantic	Estuarine	A-isorhiza	20.54	16.36
KMB1269	KMBCSC4	C. chesapeakei	Field-collected	Charleston , SC	Atlantic	Estuarine	A-isorhiza	22.36	18.24
KMB1269	KMBCSC4	C. chesapeakei	Field-collected	Charleston , SC	Atlantic	Estuarine	A-isorhiza	24.83	19.62
KMB1269	KMBCSC4	C. chesapeakei	Field-collected	Charleston , SC	Atlantic	Estuarine	A-isorhiza	23.41	18.63
KMB1269	KMBCSC4	C. chesapeakei	Field-collected	Charleston , SC	Atlantic	Estuarine	A-isorhiza	23.81	18.14
KMB1269	KMBCSC4	C. chesapeakei	Field-collected	Charleston , SC	Atlantic	Estuarine	A-isorhiza	23.46	19.88
KMB1269	KMBCSC4	C. chesapeakei	Field-collected	Charleston , SC	Atlantic	Estuarine	Microbasic birhopaloids	11.56	7.97
KMB1269	KMBCSC4	C. chesapeakei	Field-collected	Charleston , SC	Atlantic	Estuarine	Microbasic birhopaloids	10.96	8.11
KMB1269	KMBCSC4	C. chesapeakei	Field-collected	Charleston , SC	Atlantic	Estuarine	Microbasic birhopaloids	11.23	7.93
KMB1269	KMBCSC4	C. chesapeakei	Field-collected	Charleston , SC	Atlantic	Estuarine	Microbasic birhopaloids	11.44	7.83
KMB1269	KMBCSC4	C. chesapeakei	Field-collected	Charleston , SC	Atlantic	Estuarine	Microbasic birhopaloids	11.03	8.18
KMB1269	KMBCSC4	C. chesapeakei	Field-collected	Charleston , SC	Atlantic	Estuarine	Microbasic birhopaloids	11.42	8
KMB1269	KMBCSC4	C. chesapeakei	Field-collected	Charleston , SC	Atlantic	Estuarine	Microbasic birhopaloids	11.26	8.18
KMB1269	KMBCSC4	C. chesapeakei	Field-collected	Charleston , SC	Atlantic	Estuarine	Microbasic birhopaloids	11.99	8.5
KMB1269	KMBCSC4	C. chesapeakei	Field-collected	Charleston , SC	Atlantic	Estuarine	Microbasic birhopaloids	11.45	8.64
KMB1269	KMBCSC4	C. chesapeakei	Field-collected	Charleston , SC	Atlantic	Estuarine	Microbasic birhopaloids	11.77	8.7
KMB1269	KMBCSC4	C. chesapeakei	Field-collected	Charleston , SC	Atlantic	Estuarine	O isorhiza	18.46	16.15
KMB1269	KMBCSC4	C. chesapeakei	Field-collected	Charleston , SC	Atlantic	Estuarine	O isorhiza	17.88	16.07
KMB1269	KMBCSC4	C. chesapeakei	Field-collected	Charleston , SC	Atlantic	Estuarine	O isorhiza	21.31	20.3
KMB1269	KMBCSC4	C. chesapeakei	Field-collected	Charleston , SC	Atlantic	Estuarine	O isorhiza	18.44	16.42
KMB1269	KMBCSC4	C. chesapeakei	Field-collected	Charleston , SC	Atlantic	Estuarine	O isorhiza	21.42	19.86
KMB1269	KMBCSC4	C. chesapeakei	Field-collected	Charleston , SC	Atlantic	Estuarine	O isorhiza	19.46	17.75
KMB1269	KMBCSC4	C. chesapeakei	Field-collected	Charleston , SC	Atlantic	Estuarine	O isorhiza	19.53	18.03
KMB1269	KMBCSC4	C. chesapeakei	Field-collected	Charleston , SC	Atlantic	Estuarine	O isorhiza	20.99	18.4
KMB1269	KMBCSC4	C. chesapeakei	Field-collected	Charleston , SC	Atlantic	Estuarine	O isorhiza	18.31	17.75
KMB1269	KMBCSC4	C. chesapeakei	Field-collected	Charleston , SC	Atlantic	Estuarine	O isorhiza	19.16	17.76
KMB1280	KMBGVA8	C. chesapeakei	Field-collected	Gloucester Point, VA	Chesapeake Bay	Estuarine	a isorhiza	7.51	4.1
KMB1280	KMBGVA8	C. chesapeakei	Field-collected	Gloucester Point, VA	Chesapeake Bay	Estuarine	a isorhiza	8.23	4.31
KMB1280	KMBGVA8	C. chesapeakei	Field-collected	Gloucester Point, VA	Chesapeake Bay	Estuarine	a isorhiza	7.78	4.27
KMB1280	KMBGVA8	C. chesapeakei	Field-collected	Gloucester Point, VA	Chesapeake Bay	Estuarine	a isorhiza	7.97	4.13
KMB1280	KMBGVA8	C. chesapeakei	Field-collected	Gloucester Point, VA	Chesapeake Bay	Estuarine	a isorhiza	7.88	3.94
KMB1280	KMBGVA8	C. chesapeakei	Field-collected	Gloucester Point, VA	Chesapeake Bay	Estuarine	a isorhiza	7.78	4.17
KMB1280	KMBGVA8	C. chesapeakei	Field-collected	Gloucester Point, VA	Chesapeake Bay	Estuarine	a isorhiza	7.86	4.28
KMB1280	KMBGVA8	C. chesapeakei	Field-collected	Gloucester Point, VA	Chesapeake Bay	Estuarine	a isorhiza	7.27	4.18
KMB1280	KMBGVA8	C. chesapeakei	Field-collected	Gloucester Point, VA	Chesapeake Bay	Estuarine	a isorhiza	8.11	4.43
KMB1280	KMBGVA8	C. chesapeakei	Field-collected	Gloucester Point, VA	Chesapeake Bay	Estuarine	a isorhiza	7.3	3.93
KMB1280	KMBGVA8	C. chesapeakei	Field-collected	Gloucester Point, VA	Chesapeake Bay	Estuarine	A-isorhiza	23.6	19.75
KMB1280	KMBGVA8	C. chesapeakei	Field-collected	Gloucester Point, VA	Chesapeake Bay	Estuarine	A-isorhiza	25.97	18.95
KMB1280	KMBGVA8	C. chesapeakei	Field-collected	Gloucester Point, VA	Chesapeake Bay	Estuarine	A-isorhiza	27.62	20.7
KMB1280	KMBGVA8	C. chesapeakei	Field-collected	Gloucester Point, VA	Chesapeake Bay	Estuarine	A-isorhiza	24.76	17.78
KMB1280	KMBGVA8	C. chesapeakei	Field-collected	Gloucester Point, VA	Chesapeake Bay	Estuarine	A-isorhiza	25.62	18.78
KMB1280	KMBGVA8	C. chesapeakei	Field-collected	Gloucester Point, VA	Chesapeake Bay	Estuarine	A-isorhiza	26.35	18.31
KMB1280	KMBGVA8	C. chesapeakei	Field-collected	Gloucester Point, VA	Chesapeake Bay	Estuarine	A-isorhiza	23.84	19.82
KMB1280	KMBGVA8	C. chesapeakei	Field-collected	Gloucester Point, VA	Chesapeake Bay	Estuarine	A-isorhiza	25.77	19.12
KMB1280	KMBGVA8	C. chesapeakei	Field-collected	Gloucester Point, VA	Chesapeake Bay	Estuarine	A-isorhiza	27.24	19.7
KMB1280	KMBGVA8	C. chesapeakei	Field-collected	Gloucester Point, VA	Chesapeake Bay	Estuarine	A-isorhiza	25.85	18.7
KMB1280	KMBGVA8	C. chesapeakei	Field-collected	Gloucester Point, VA	Chesapeake Bay	Estuarine	Microbasic birhopaloids	11.27	7.53
KMB1280	KMBGVA8	C. chesapeakei	Field-collected	Gloucester Point, VA	Chesapeake Bay	Estuarine	Microbasic birhopaloids	12.66	8.21
KMB1280	KMBGVA8	C. chesapeakei	Field-collected	Gloucester Point, VA	Chesapeake Bay	Estuarine	Microbasic birhopaloids	11.09	7.26
KMB1280	KMBGVA8	C. chesapeakei	Field-collected	Gloucester Point, VA	Chesapeake Bay	Estuarine	Microbasic birhopaloids	13.38	10.23
KMB1280	KMBGVA8	C. chesapeakei	Field-collected	Gloucester Point, VA	Chesapeake Bay	Estuarine	Microbasic birhopaloids	12.42	9.11
KMB1280	KMBGVA8	C. chesapeakei	Field-collected	Gloucester Point, VA	Chesapeake Bay	Estuarine	Microbasic birhopaloids	12.55	9.31
KMB1280	KMBGVA8	C. chesapeakei	Field-collected	Gloucester Point, VA	Chesapeake Bay	Estuarine	Microbasic birhopaloids	12.83	8.67
KMB1280	KMBGVA8	C. chesapeakei	Field-collected	Gloucester Point, VA	Chesapeake Bay	Estuarine	Microbasic birhopaloids	12.53	8.37
KMB1280	KMBGVA8	C. chesapeakei	Field-collected	Gloucester Point, VA	Chesapeake Bay	Estuarine	Microbasic birhopaloids	12.98	8.63
KMB1280	KMBGVA8	C. chesapeakei	Field-collected	Gloucester Point, VA	Chesapeake Bay	Estuarine	Microbasic birhopaloids	11.82	8.2
KMB1280	KMBGVA8	C. chesapeakei	Field-collected	Gloucester Point, VA	Chesapeake Bay	Estuarine	O isorhiza	21.92	19.39
KMB1280	KMBGVA8	C. chesapeakei	Field-collected	Gloucester Point, VA	Chesapeake Bay	Estuarine	O isorhiza	21.49	19.87
KMB1280	KMBGVA8	C. chesapeakei	Field-collected	Gloucester Point, VA	Chesapeake Bay	Estuarine	O isorhiza	21.33	19.64
KMB1280	KMBGVA8	C. chesapeakei	Field-collected	Gloucester Point, VA	Chesapeake Bay	Estuarine	O isorhiza	21.87	20.12
KMB1280	KMBGVA8	C. chesapeakei	Field-collected	Gloucester Point, VA	Chesapeake Bay	Estuarine	O isorhiza	22.84	20.68
KMB1280	KMBGVA8	C. chesapeakei	Field-collected	Gloucester Point, VA	Chesapeake Bay	Estuarine	O isorhiza	22.23	20.28
KMB1280	KMBGVA8	C. chesapeakei	Field-collected	Gloucester Point, VA	Chesapeake Bay	Estuarine	O isorhiza	21.74	20.21
KMB1280	KMBGVA8	C. chesapeakei	Field-collected	Gloucester Point, VA	Chesapeake Bay	Estuarine	O isorhiza	22.2	19.83
KMB1280	KMBGVA8	C. chesapeakei	Field-collected	Gloucester Point, VA	Chesapeake Bay	Estuarine	O isorhiza	22.63	19.64
KMB1280	KMBGVA8	C. chesapeakei	Field-collected	Gloucester Point, VA	Chesapeake Bay	Estuarine	O isorhiza	21.94	19.86
KMB1284	KMBGVA12	C. chesapeakei	Field-collected	Gloucester Point, VA	Chesapeake Bay	Estuarine	a isorhiza	7.13	3.68
KMB1284	KMBGVA12	C. chesapeakei	Field-collected	Gloucester Point, VA	Chesapeake Bay	Estuarine	a isorhiza	7.58	4.49
KMB1284	KMBGVA12	C. chesapeakei	Field-collected	Gloucester Point, VA	Chesapeake Bay	Estuarine	a isorhiza	7.67	4.27
KMB1284	KMBGVA12	C. chesapeakei	Field-collected	Gloucester Point, VA	Chesapeake Bay	Estuarine	a isorhiza	7.76	4.03
KMB1284	KMBGVA12	C. chesapeakei	Field-collected	Gloucester Point, VA	Chesapeake Bay	Estuarine	a isorhiza	7.73	3.96
KMB1284	KMBGVA12	C. chesapeakei	Field-collected	Gloucester Point, VA	Chesapeake Bay	Estuarine	a isorhiza	7.98	4.48
KMB1284	KMBGVA12	C. chesapeakei	Field-collected	Gloucester Point, VA	Chesapeake Bay	Estuarine	a isorhiza	7.73	4.22
KMB1284	KMBGVA12	C. chesapeakei	Field-collected	Gloucester Point, VA	Chesapeake Bay	Estuarine	a isorhiza	6.86	3.94
KMB1284	KMBGVA12	C. chesapeakei	Field-collected	Gloucester Point, VA	Chesapeake Bay	Estuarine	a isorhiza	7.83	4.35
KMB1284	KMBGVA12	C. chesapeakei	Field-collected	Gloucester Point, VA	Chesapeake Bay	Estuarine	a isorhiza	8.17	4.74
KMB1284	KMBGVA12	C. chesapeakei	Field-collected	Gloucester Point, VA	Chesapeake Bay	Estuarine	A-isorhiza	33.79	26.81
KMB1284	KMBGVA12	C. chesapeakei	Field-collected	Gloucester Point, VA	Chesapeake Bay	Estuarine	A-isorhiza	27.5	20.53
KMB1284	KMBGVA12	C. chesapeakei	Field-collected	Gloucester Point, VA	Chesapeake Bay	Estuarine	A-isorhiza	28.32	23.8
KMB1284	KMBGVA12	C. chesapeakei	Field-collected	Gloucester Point, VA	Chesapeake Bay	Estuarine	A-isorhiza	27.39	22.81
KMB1284	KMBGVA12	C. chesapeakei	Field-collected	Gloucester Point, VA	Chesapeake Bay	Estuarine	A-isorhiza	33.49	29.77
KMB1284	KMBGVA12	C. chesapeakei	Field-collected	Gloucester Point, VA	Chesapeake Bay	Estuarine	A-isorhiza	30.07	24.76
KMB1284	KMBGVA12	C. chesapeakei	Field-collected	Gloucester Point, VA	Chesapeake Bay	Estuarine	A-isorhiza	26.08	20.87
KMB1284	KMBGVA12	C. chesapeakei	Field-collected	Gloucester Point, VA	Chesapeake Bay	Estuarine	A-isorhiza	26.46	20.55
KMB1284	KMBGVA12	C. chesapeakei	Field-collected	Gloucester Point, VA	Chesapeake Bay	Estuarine	A-isorhiza	26.45	21.06
KMB1284	KMBGVA12	C. chesapeakei	Field-collected	Gloucester Point, VA	Chesapeake Bay	Estuarine	A-isorhiza	26.76	21.54
KMB1284	KMBGVA12	C. chesapeakei	Field-collected	Gloucester Point, VA	Chesapeake Bay	Estuarine	Microbasic birhopaloids	11.83	7.26
KMB1284	KMBGVA12	C. chesapeakei	Field-collected	Gloucester Point, VA	Chesapeake Bay	Estuarine	Microbasic birhopaloids	11.92	7.33
KMB1284	KMBGVA12	C. chesapeakei	Field-collected	Gloucester Point, VA	Chesapeake Bay	Estuarine	Microbasic birhopaloids	11.54	7.73
KMB1284	KMBGVA12	C. chesapeakei	Field-collected	Gloucester Point, VA	Chesapeake Bay	Estuarine	Microbasic birhopaloids	12.47	7.52
KMB1284	KMBGVA12	C. chesapeakei	Field-collected	Gloucester Point, VA	Chesapeake Bay	Estuarine	Microbasic birhopaloids	11.85	7.24
KMB1284	KMBGVA12	C. chesapeakei	Field-collected	Gloucester Point, VA	Chesapeake Bay	Estuarine	Microbasic birhopaloids	12.17	7.55
KMB1284	KMBGVA12	C. chesapeakei	Field-collected	Gloucester Point, VA	Chesapeake Bay	Estuarine	Microbasic birhopaloids	12.39	7.8
KMB1284	KMBGVA12	C. chesapeakei	Field-collected	Gloucester Point, VA	Chesapeake Bay	Estuarine	Microbasic birhopaloids	12.58	8.11
KMB1284	KMBGVA12	C. chesapeakei	Field-collected	Gloucester Point, VA	Chesapeake Bay	Estuarine	Microbasic birhopaloids	12.12	8.02
KMB1284	KMBGVA12	C. chesapeakei	Field-collected	Gloucester Point, VA	Chesapeake Bay	Estuarine	Microbasic birhopaloids	11.96	8.38
KMB1284	KMBGVA12	C. chesapeakei	Field-collected	Gloucester Point, VA	Chesapeake Bay	Estuarine	O isorhiza	23.71	22.05
KMB1284	KMBGVA12	C. chesapeakei	Field-collected	Gloucester Point, VA	Chesapeake Bay	Estuarine	O isorhiza	23.86	20.87
KMB1284	KMBGVA12	C. chesapeakei	Field-collected	Gloucester Point, VA	Chesapeake Bay	Estuarine	O isorhiza	24.03	21.56
KMB1284	KMBGVA12	C. chesapeakei	Field-collected	Gloucester Point, VA	Chesapeake Bay	Estuarine	O isorhiza	23.08	20.39
KMB1284	KMBGVA12	C. chesapeakei	Field-collected	Gloucester Point, VA	Chesapeake Bay	Estuarine	O isorhiza	23.89	21.87
KMB1284	KMBGVA12	C. chesapeakei	Field-collected	Gloucester Point, VA	Chesapeake Bay	Estuarine	O isorhiza	25.15	22.9
KMB1284	KMBGVA12	C. chesapeakei	Field-collected	Gloucester Point, VA	Chesapeake Bay	Estuarine	O isorhiza	24.11	21.34
KMB1284	KMBGVA12	C. chesapeakei	Field-collected	Gloucester Point, VA	Chesapeake Bay	Estuarine	O isorhiza	23.14	21.64
KMB1284	KMBGVA12	C. chesapeakei	Field-collected	Gloucester Point, VA	Chesapeake Bay	Estuarine	O isorhiza	24.01	22.13
KMB1284	KMBGVA12	C. chesapeakei	Field-collected	Gloucester Point, VA	Chesapeake Bay	Estuarine	O isorhiza	24.71	22.73
KMB1335	KMBDIA1	C. chesapeakei	Field-collected	Dauphin Island, AL	Gulf of Mexico	Coastal	a isorhiza	8.92	4.83
KMB1335	KMBDIA1	C. chesapeakei	Field-collected	Dauphin Island, AL	Gulf of Mexico	Coastal	a isorhiza	8.43	4.78
KMB1335	KMBDIA1	C. chesapeakei	Field-collected	Dauphin Island, AL	Gulf of Mexico	Coastal	a isorhiza	8.81	4.81
KMB1335	KMBDIA1	C. chesapeakei	Field-collected	Dauphin Island, AL	Gulf of Mexico	Coastal	a isorhiza	8.61	4.89
KMB1335	KMBDIA1	C. chesapeakei	Field-collected	Dauphin Island, AL	Gulf of Mexico	Coastal	a isorhiza	8.72	4.85
KMB1335	KMBDIA1	C. chesapeakei	Field-collected	Dauphin Island, AL	Gulf of Mexico	Coastal	a isorhiza	9.19	4.89
KMB1335	KMBDIA1	C. chesapeakei	Field-collected	Dauphin Island, AL	Gulf of Mexico	Coastal	a isorhiza	8.04	4.85
KMB1335	KMBDIA1	C. chesapeakei	Field-collected	Dauphin Island, AL	Gulf of Mexico	Coastal	a isorhiza	9.9	5.46
KMB1335	KMBDIA1	C. chesapeakei	Field-collected	Dauphin Island, AL	Gulf of Mexico	Coastal	a isorhiza	9.01	4.97
KMB1335	KMBDIA1	C. chesapeakei	Field-collected	Dauphin Island, AL	Gulf of Mexico	Coastal	a isorhiza	8.14	5.02
KMB1335	KMBDIA1	C. chesapeakei	Field-collected	Dauphin Island, AL	Gulf of Mexico	Coastal	A-isorhiza	23.17	15.39
KMB1335	KMBDIA1	C. chesapeakei	Field-collected	Dauphin Island, AL	Gulf of Mexico	Coastal	A-isorhiza	23.09	15.03
KMB1335	KMBDIA1	C. chesapeakei	Field-collected	Dauphin Island, AL	Gulf of Mexico	Coastal	A-isorhiza	25.13	16.08
KMB1335	KMBDIA1	C. chesapeakei	Field-collected	Dauphin Island, AL	Gulf of Mexico	Coastal	A-isorhiza	25.1	16.21
KMB1335	KMBDIA1	C. chesapeakei	Field-collected	Dauphin Island, AL	Gulf of Mexico	Coastal	A-isorhiza	24.52	16.05
KMB1335	KMBDIA1	C. chesapeakei	Field-collected	Dauphin Island, AL	Gulf of Mexico	Coastal	A-isorhiza	23.31	18.03
KMB1335	KMBDIA1	C. chesapeakei	Field-collected	Dauphin Island, AL	Gulf of Mexico	Coastal	A-isorhiza	25.89	19.14
KMB1335	KMBDIA1	C. chesapeakei	Field-collected	Dauphin Island, AL	Gulf of Mexico	Coastal	A-isorhiza	26.21	15.52
KMB1335	KMBDIA1	C. chesapeakei	Field-collected	Dauphin Island, AL	Gulf of Mexico	Coastal	A-isorhiza	23.21	15.19
KMB1335	KMBDIA1	C. chesapeakei	Field-collected	Dauphin Island, AL	Gulf of Mexico	Coastal	A-isorhiza	25.96	15.81
KMB1335	KMBDIA1	C. chesapeakei	Field-collected	Dauphin Island, AL	Gulf of Mexico	Coastal	Microbasic birhopaloids	12.05	7.18
KMB1335	KMBDIA1	C. chesapeakei	Field-collected	Dauphin Island, AL	Gulf of Mexico	Coastal	Microbasic birhopaloids	12.02	7.73
KMB1335	KMBDIA1	C. chesapeakei	Field-collected	Dauphin Island, AL	Gulf of Mexico	Coastal	Microbasic birhopaloids	13.84	9.57
KMB1335	KMBDIA1	C. chesapeakei	Field-collected	Dauphin Island, AL	Gulf of Mexico	Coastal	Microbasic birhopaloids	12.8	7.44
KMB1335	KMBDIA1	C. chesapeakei	Field-collected	Dauphin Island, AL	Gulf of Mexico	Coastal	Microbasic birhopaloids	13.65	8.7
KMB1335	KMBDIA1	C. chesapeakei	Field-collected	Dauphin Island, AL	Gulf of Mexico	Coastal	Microbasic birhopaloids	12.13	7.45
KMB1335	KMBDIA1	C. chesapeakei	Field-collected	Dauphin Island, AL	Gulf of Mexico	Coastal	Microbasic birhopaloids	14.12	7.77
KMB1335	KMBDIA1	C. chesapeakei	Field-collected	Dauphin Island, AL	Gulf of Mexico	Coastal	Microbasic birhopaloids	12.12	8.02
KMB1335	KMBDIA1	C. chesapeakei	Field-collected	Dauphin Island, AL	Gulf of Mexico	Coastal	Microbasic birhopaloids	11.43	7.69
KMB1335	KMBDIA1	C. chesapeakei	Field-collected	Dauphin Island, AL	Gulf of Mexico	Coastal	Microbasic birhopaloids	14.13	7.84
KMB1335	KMBDIA1	C. chesapeakei	Field-collected	Dauphin Island, AL	Gulf of Mexico	Coastal	O isorhiza	22.47	18.44
KMB1335	KMBDIA1	C. chesapeakei	Field-collected	Dauphin Island, AL	Gulf of Mexico	Coastal	O isorhiza	22.27	19.16
KMB1335	KMBDIA1	C. chesapeakei	Field-collected	Dauphin Island, AL	Gulf of Mexico	Coastal	O isorhiza	22.48	19.56
KMB1335	KMBDIA1	C. chesapeakei	Field-collected	Dauphin Island, AL	Gulf of Mexico	Coastal	O isorhiza	21.96	18.96
KMB1335	KMBDIA1	C. chesapeakei	Field-collected	Dauphin Island, AL	Gulf of Mexico	Coastal	O isorhiza	21.65	20.03
KMB1335	KMBDIA1	C. chesapeakei	Field-collected	Dauphin Island, AL	Gulf of Mexico	Coastal	O isorhiza	22.66	19.61
KMB1335	KMBDIA1	C. chesapeakei	Field-collected	Dauphin Island, AL	Gulf of Mexico	Coastal	O isorhiza	20.98	18.47
KMB1335	KMBDIA1	C. chesapeakei	Field-collected	Dauphin Island, AL	Gulf of Mexico	Coastal	O isorhiza	21.69	18.97
KMB1335	KMBDIA1	C. chesapeakei	Field-collected	Dauphin Island, AL	Gulf of Mexico	Coastal	O isorhiza	22.56	19.31
KMB1335	KMBDIA1	C. quinquecirrha	Field-collected	Dauphin Island, AL	Gulf of Mexico	Coastal	O isorhiza	22.01	19.45
KMB650	KMBCDE1	C. quinquecirrha	Field-collected	Cape Henlopen, DE	Atlantic	Coastal	a isorhiza	9.32	4.4
KMB650	KMBCDE1	C. quinquecirrha	Field-collected	Cape Henlopen, DE	Atlantic	Coastal	a isorhiza	8.14	4.47
KMB650	KMBCDE1	C. quinquecirrha	Field-collected	Cape Henlopen, DE	Atlantic	Coastal	a isorhiza	8.81	4.44
KMB650	KMBCDE1	C. quinquecirrha	Field-collected	Cape Henlopen, DE	Atlantic	Coastal	a isorhiza	8.25	4.35
KMB650	KMBCDE1	C. quinquecirrha	Field-collected	Cape Henlopen, DE	Atlantic	Coastal	a isorhiza	8.52	4.07
KMB650	KMBCDE1	C. quinquecirrha	Field-collected	Cape Henlopen, DE	Atlantic	Coastal	a isorhiza	8.53	4.27
KMB650	KMBCDE1	C. quinquecirrha	Field-collected	Cape Henlopen, DE	Atlantic	Coastal	a isorhiza	8.93	4.58
KMB650	KMBCDE1	C. quinquecirrha	Field-collected	Cape Henlopen, DE	Atlantic	Coastal	a isorhiza	9.31	4.81
KMB650	KMBCDE1	C. quinquecirrha	Field-collected	Cape Henlopen, DE	Atlantic	Coastal	a isorhiza	9.77	4.95
KMB650	KMBCDE1	C. quinquecirrha	Field-collected	Cape Henlopen, DE	Atlantic	Coastal	a isorhiza	8.86	4.22
KMB650	KMBCDE1	C. quinquecirrha	Field-collected	Cape Henlopen, DE	Atlantic	Coastal	A-isorhiza	21.25	11.78
KMB650	KMBCDE1	C. quinquecirrha	Field-collected	Cape Henlopen, DE	Atlantic	Coastal	A-isorhiza	21.06	11.31
KMB650	KMBCDE1	C. quinquecirrha	Field-collected	Cape Henlopen, DE	Atlantic	Coastal	A-isorhiza	20.93	10.54
KMB650	KMBCDE1	C. quinquecirrha	Field-collected	Cape Henlopen, DE	Atlantic	Coastal	A-isorhiza	21.39	11.78
KMB650	KMBCDE1	C. quinquecirrha	Field-collected	Cape Henlopen, DE	Atlantic	Coastal	A-isorhiza	19.71	11.28
KMB650	KMBCDE1	C. quinquecirrha	Field-collected	Cape Henlopen, DE	Atlantic	Coastal	A-isorhiza	21.44	11.98
KMB650	KMBCDE1	C. quinquecirrha	Field-collected	Cape Henlopen, DE	Atlantic	Coastal	A-isorhiza	21.94	11.61
KMB650	KMBCDE1	C. quinquecirrha	Field-collected	Cape Henlopen, DE	Atlantic	Coastal	A-isorhiza	21.51	12.46
KMB650	KMBCDE1	C. quinquecirrha	Field-collected	Cape Henlopen, DE	Atlantic	Coastal	A-isorhiza	20.93	12.79
KMB650	KMBCDE1	C. quinquecirrha	Field-collected	Cape Henlopen, DE	Atlantic	Coastal	A-isorhiza	21.17	12.08
KMB650	KMBCDE1	C. quinquecirrha	Field-collected	Cape Henlopen, DE	Atlantic	Coastal	Microbasic birhopaloids	14.15	8.19
KMB650	KMBCDE1	C. quinquecirrha	Field-collected	Cape Henlopen, DE	Atlantic	Coastal	Microbasic birhopaloids	13.19	8.56
KMB650	KMBCDE1	C. quinquecirrha	Field-collected	Cape Henlopen, DE	Atlantic	Coastal	Microbasic birhopaloids	14.05	8.11
KMB650	KMBCDE1	C. quinquecirrha	Field-collected	Cape Henlopen, DE	Atlantic	Coastal	Microbasic birhopaloids	14.38	8.35
KMB650	KMBCDE1	C. quinquecirrha	Field-collected	Cape Henlopen, DE	Atlantic	Coastal	Microbasic birhopaloids	13.65	8.36
KMB650	KMBCDE1	C. quinquecirrha	Field-collected	Cape Henlopen, DE	Atlantic	Coastal	Microbasic birhopaloids	14.86	8.33
KMB650	KMBCDE1	C. quinquecirrha	Field-collected	Cape Henlopen, DE	Atlantic	Coastal	Microbasic birhopaloids	13.99	8.07
KMB650	KMBCDE1	C. quinquecirrha	Field-collected	Cape Henlopen, DE	Atlantic	Coastal	Microbasic birhopaloids	14.04	8.43
KMB650	KMBCDE1	C. quinquecirrha	Field-collected	Cape Henlopen, DE	Atlantic	Coastal	Microbasic birhopaloids	14.36	7.99
KMB650	KMBCDE1	C. quinquecirrha	Field-collected	Cape Henlopen, DE	Atlantic	Coastal	Microbasic birhopaloids	14.37	8.59
KMB650	KMBCDE1	C. quinquecirrha	Field-collected	Cape Henlopen, DE	Atlantic	Coastal	O isorhiza	23.86	20.21
KMB650	KMBCDE1	C. quinquecirrha	Field-collected	Cape Henlopen, DE	Atlantic	Coastal	O isorhiza	23.37	20.45
KMB650	KMBCDE1	C. quinquecirrha	Field-collected	Cape Henlopen, DE	Atlantic	Coastal	O isorhiza	22.18	20.13
KMB650	KMBCDE1	C. quinquecirrha	Field-collected	Cape Henlopen, DE	Atlantic	Coastal	O isorhiza	23.26	20.13
KMB650	KMBCDE1	C. quinquecirrha	Field-collected	Cape Henlopen, DE	Atlantic	Coastal	O isorhiza	22.06	19.58
KMB650	KMBCDE1	C. quinquecirrha	Field-collected	Cape Henlopen, DE	Atlantic	Coastal	O isorhiza	22.92	20
KMB650	KMBCDE1	C. quinquecirrha	Field-collected	Cape Henlopen, DE	Atlantic	Coastal	O isorhiza	21.4	18.96
KMB650	KMBCDE1	C. quinquecirrha	Field-collected	Cape Henlopen, DE	Atlantic	Coastal	O isorhiza	21.96	18.94
KMB650	KMBCDE1	C. quinquecirrha	Field-collected	Cape Henlopen, DE	Atlantic	Coastal	O isorhiza	23.43	19.84
KMB650	KMBCDE1	C. quinquecirrha	Field-collected	Cape Henlopen, DE	Atlantic	Coastal	O isorhiza	23.3	20.01
KMB653	KMBCDE4	C. quinquecirrha	Field-collected	Cape Henlopen, DE	Atlantic	Coastal	a isorhiza	7.71	4.05
KMB653	KMBCDE4	C. quinquecirrha	Field-collected	Cape Henlopen, DE	Atlantic	Coastal	a isorhiza	7.04	4.22
KMB653	KMBCDE4	C. quinquecirrha	Field-collected	Cape Henlopen, DE	Atlantic	Coastal	a isorhiza	8.24	4.11
KMB653	KMBCDE4	C. quinquecirrha	Field-collected	Cape Henlopen, DE	Atlantic	Coastal	a isorhiza	8.43	4.51
KMB653	KMBCDE4	C. quinquecirrha	Field-collected	Cape Henlopen, DE	Atlantic	Coastal	a isorhiza	8.46	4.11
KMB653	KMBCDE4	C. quinquecirrha	Field-collected	Cape Henlopen, DE	Atlantic	Coastal	a isorhiza	7.77	4.32
KMB653	KMBCDE4	C. quinquecirrha	Field-collected	Cape Henlopen, DE	Atlantic	Coastal	a isorhiza	8.9	4.69
KMB653	KMBCDE4	C. quinquecirrha	Field-collected	Cape Henlopen, DE	Atlantic	Coastal	a isorhiza	8.43	4.28
KMB653	KMBCDE4	C. quinquecirrha	Field-collected	Cape Henlopen, DE	Atlantic	Coastal	a isorhiza	8.38	4.11
KMB653	KMBCDE4	C. quinquecirrha	Field-collected	Cape Henlopen, DE	Atlantic	Coastal	a isorhiza	8.69	4.1
KMB653	KMBCDE4	C. quinquecirrha	Field-collected	Cape Henlopen, DE	Atlantic	Coastal	A-isorhiza	20.49	10.76
KMB653	KMBCDE4	C. quinquecirrha	Field-collected	Cape Henlopen, DE	Atlantic	Coastal	A-isorhiza	18.9	10.71
KMB653	KMBCDE4	C. quinquecirrha	Field-collected	Cape Henlopen, DE	Atlantic	Coastal	A-isorhiza	17.98	11.89
KMB653	KMBCDE4	C. quinquecirrha	Field-collected	Cape Henlopen, DE	Atlantic	Coastal	A-isorhiza	21.23	11.17
KMB653	KMBCDE4	C. quinquecirrha	Field-collected	Cape Henlopen, DE	Atlantic	Coastal	A-isorhiza	20.01	11.2
KMB653	KMBCDE4	C. quinquecirrha	Field-collected	Cape Henlopen, DE	Atlantic	Coastal	A-isorhiza	19.43	12.7
KMB653	KMBCDE4	C. quinquecirrha	Field-collected	Cape Henlopen, DE	Atlantic	Coastal	A-isorhiza	20.77	13.16
KMB653	KMBCDE4	C. quinquecirrha	Field-collected	Cape Henlopen, DE	Atlantic	Coastal	A-isorhiza	20.08	10.4
KMB653	KMBCDE4	C. quinquecirrha	Field-collected	Cape Henlopen, DE	Atlantic	Coastal	A-isorhiza	19.28	10.76
KMB653	KMBCDE4	C. quinquecirrha	Field-collected	Cape Henlopen, DE	Atlantic	Coastal	A-isorhiza	20.14	9.92
KMB653	KMBCDE4	C. quinquecirrha	Field-collected	Cape Henlopen, DE	Atlantic	Coastal	Microbasic birhopaloids	12.82	8.32
KMB653	KMBCDE4	C. quinquecirrha	Field-collected	Cape Henlopen, DE	Atlantic	Coastal	Microbasic birhopaloids	12.88	8.24
KMB653	KMBCDE4	C. quinquecirrha	Field-collected	Cape Henlopen, DE	Atlantic	Coastal	Microbasic birhopaloids	13.63	8.05
KMB653	KMBCDE4	C. quinquecirrha	Field-collected	Cape Henlopen, DE	Atlantic	Coastal	Microbasic birhopaloids	13.07	8.16
KMB653	KMBCDE4	C. quinquecirrha	Field-collected	Cape Henlopen, DE	Atlantic	Coastal	Microbasic birhopaloids	13.16	7.9
KMB653	KMBCDE4	C. quinquecirrha	Field-collected	Cape Henlopen, DE	Atlantic	Coastal	Microbasic birhopaloids	14.36	7.77
KMB653	KMBCDE4	C. quinquecirrha	Field-collected	Cape Henlopen, DE	Atlantic	Coastal	Microbasic birhopaloids	13.52	8.24
KMB653	KMBCDE4	C. quinquecirrha	Field-collected	Cape Henlopen, DE	Atlantic	Coastal	Microbasic birhopaloids	13.35	8.16
KMB653	KMBCDE4	C. quinquecirrha	Field-collected	Cape Henlopen, DE	Atlantic	Coastal	Microbasic birhopaloids	13.39	7.96
KMB653	KMBCDE4	C. quinquecirrha	Field-collected	Cape Henlopen, DE	Atlantic	Coastal	Microbasic birhopaloids	12.57	7.73
KMB653	KMBCDE4	C. quinquecirrha	Field-collected	Cape Henlopen, DE	Atlantic	Coastal	O isorhiza	20.67	19.75
KMB653	KMBCDE4	C. quinquecirrha	Field-collected	Cape Henlopen, DE	Atlantic	Coastal	O isorhiza	18.83	18.82
KMB653	KMBCDE4	C. quinquecirrha	Field-collected	Cape Henlopen, DE	Atlantic	Coastal	O isorhiza	20.82	19.34
KMB653	KMBCDE4	C. quinquecirrha	Field-collected	Cape Henlopen, DE	Atlantic	Coastal	O isorhiza	19.09	17.99
KMB653	KMBCDE4	C. quinquecirrha	Field-collected	Cape Henlopen, DE	Atlantic	Coastal	O isorhiza	18.4	16.18
KMB653	KMBCDE4	C. quinquecirrha	Field-collected	Cape Henlopen, DE	Atlantic	Coastal	O isorhiza	19.76	17.64
KMB653	KMBCDE4	C. quinquecirrha	Field-collected	Cape Henlopen, DE	Atlantic	Coastal	O isorhiza	17.64	16.08
KMB653	KMBCDE4	C. quinquecirrha	Field-collected	Cape Henlopen, DE	Atlantic	Coastal	O isorhiza	20.15	7.94
KMB653	KMBCDE4	C. quinquecirrha	Field-collected	Cape Henlopen, DE	Atlantic	Coastal	O isorhiza	19.7	18.03
KMB653	KMBCDE4	C. quinquecirrha	Field-collected	Cape Henlopen, DE	Atlantic	Coastal	O isorhiza	20.35	19.1
KMB654	KMBCDE5	C. quinquecirrha	Field-collected	Cape Henlopen, DE	Atlantic	Coastal	a isorhiza	8.11	3.89
KMB654	KMBCDE5	C. quinquecirrha	Field-collected	Cape Henlopen, DE	Atlantic	Coastal	a isorhiza	8.43	4.03
KMB654	KMBCDE5	C. quinquecirrha	Field-collected	Cape Henlopen, DE	Atlantic	Coastal	a isorhiza	7.76	3.89
KMB654	KMBCDE5	C. quinquecirrha	Field-collected	Cape Henlopen, DE	Atlantic	Coastal	a isorhiza	8.47	4.28
KMB654	KMBCDE5	C. quinquecirrha	Field-collected	Cape Henlopen, DE	Atlantic	Coastal	a isorhiza	9.52	4.5
KMB654	KMBCDE5	C. quinquecirrha	Field-collected	Cape Henlopen, DE	Atlantic	Coastal	a isorhiza	8.09	4.2
KMB654	KMBCDE5	C. quinquecirrha	Field-collected	Cape Henlopen, DE	Atlantic	Coastal	a isorhiza	9.07	4.48
KMB654	KMBCDE5	C. quinquecirrha	Field-collected	Cape Henlopen, DE	Atlantic	Coastal	a isorhiza	9.54	4.71
KMB654	KMBCDE5	C. quinquecirrha	Field-collected	Cape Henlopen, DE	Atlantic	Coastal	a isorhiza	8.05	3.78
KMB654	KMBCDE5	C. quinquecirrha	Field-collected	Cape Henlopen, DE	Atlantic	Coastal	a isorhiza	8.8	4.37
KMB654	KMBCDE5	C. quinquecirrha	Field-collected	Cape Henlopen, DE	Atlantic	Coastal	A-isorhiza	18.98	9.9
KMB654	KMBCDE5	C. quinquecirrha	Field-collected	Cape Henlopen, DE	Atlantic	Coastal	A-isorhiza	20.68	12.1
KMB654	KMBCDE5	C. quinquecirrha	Field-collected	Cape Henlopen, DE	Atlantic	Coastal	A-isorhiza	20.49	10.76
KMB654	KMBCDE5	C. quinquecirrha	Field-collected	Cape Henlopen, DE	Atlantic	Coastal	A-isorhiza	21.76	12.22
KMB654	KMBCDE5	C. quinquecirrha	Field-collected	Cape Henlopen, DE	Atlantic	Coastal	A-isorhiza	19.74	11.38
KMB654	KMBCDE5	C. quinquecirrha	Field-collected	Cape Henlopen, DE	Atlantic	Coastal	A-isorhiza	21.35	12.03
KMB654	KMBCDE5	C. quinquecirrha	Field-collected	Cape Henlopen, DE	Atlantic	Coastal	A-isorhiza	21.55	10.55
KMB654	KMBCDE5	C. quinquecirrha	Field-collected	Cape Henlopen, DE	Atlantic	Coastal	A-isorhiza	21.6	11.54
KMB654	KMBCDE5	C. quinquecirrha	Field-collected	Cape Henlopen, DE	Atlantic	Coastal	A-isorhiza	22.9	10.76
KMB654	KMBCDE5	C. quinquecirrha	Field-collected	Cape Henlopen, DE	Atlantic	Coastal	A-isorhiza	20.36	11.26
KMB654	KMBCDE5	C. quinquecirrha	Field-collected	Cape Henlopen, DE	Atlantic	Coastal	Microbasic birhopaloids	13	7.01
KMB654	KMBCDE5	C. quinquecirrha	Field-collected	Cape Henlopen, DE	Atlantic	Coastal	Microbasic birhopaloids	13.97	8.32
KMB654	KMBCDE5	C. quinquecirrha	Field-collected	Cape Henlopen, DE	Atlantic	Coastal	Microbasic birhopaloids	13.21	7.71
KMB654	KMBCDE5	C. quinquecirrha	Field-collected	Cape Henlopen, DE	Atlantic	Coastal	Microbasic birhopaloids	14.72	8.45
KMB654	KMBCDE5	C. quinquecirrha	Field-collected	Cape Henlopen, DE	Atlantic	Coastal	Microbasic birhopaloids	14.29	8.32
KMB654	KMBCDE5	C. quinquecirrha	Field-collected	Cape Henlopen, DE	Atlantic	Coastal	Microbasic birhopaloids	13.75	8.24
KMB654	KMBCDE5	C. quinquecirrha	Field-collected	Cape Henlopen, DE	Atlantic	Coastal	Microbasic birhopaloids	14.52	8.09
KMB654	KMBCDE5	C. quinquecirrha	Field-collected	Cape Henlopen, DE	Atlantic	Coastal	Microbasic birhopaloids	12.96	6.96
KMB654	KMBCDE5	C. quinquecirrha	Field-collected	Cape Henlopen, DE	Atlantic	Coastal	Microbasic birhopaloids	14.73	8.24
KMB654	KMBCDE5	C. quinquecirrha	Field-collected	Cape Henlopen, DE	Atlantic	Coastal	Microbasic birhopaloids	14.2	8.17
KMB654	KMBCDE5	C. quinquecirrha	Field-collected	Cape Henlopen, DE	Atlantic	Coastal	O isorhiza	21.72	18.94
KMB654	KMBCDE5	C. quinquecirrha	Field-collected	Cape Henlopen, DE	Atlantic	Coastal	O isorhiza	22.12	19.52
KMB654	KMBCDE5	C. quinquecirrha	Field-collected	Cape Henlopen, DE	Atlantic	Coastal	O isorhiza	22.39	19.25
KMB654	KMBCDE5	C. quinquecirrha	Field-collected	Cape Henlopen, DE	Atlantic	Coastal	O isorhiza	23.26	19.73
KMB654	KMBCDE5	C. quinquecirrha	Field-collected	Cape Henlopen, DE	Atlantic	Coastal	O isorhiza	21.8	19.21
KMB654	KMBCDE5	C. quinquecirrha	Field-collected	Cape Henlopen, DE	Atlantic	Coastal	O isorhiza	23.04	19.28
KMB654	KMBCDE5	C. quinquecirrha	Field-collected	Cape Henlopen, DE	Atlantic	Coastal	O isorhiza	23.6	20.43
KMB654	KMBCDE5	C. quinquecirrha	Field-collected	Cape Henlopen, DE	Atlantic	Coastal	O isorhiza	22.75	20.21
KMB654	KMBCDE5	C. quinquecirrha	Field-collected	Cape Henlopen, DE	Atlantic	Coastal	O isorhiza	22.76	19.87
KMB654	KMBCDE5	C. quinquecirrha	Field-collected	Cape Henlopen, DE	Atlantic	Coastal	O isorhiza	22.49	19.62

## Sheet: Nematocyst Counts
					Counts
Sample	Manuscript Code	Species Designation	Region	Source	A isorhiza	a isorhiza	O isorhiza	rhopaloid
KMB1269	KMBCSC4	C. chesapeakei	Proximal	Field Sample	42	4	77	77
KMB1269	KMBCSC4	C. chesapeakei	Medial	Field Sample	32	49	11	108
KMB1269	KMBCSC4	C. chesapeakei	Distal	Field Sample	39	50	10	101
KMB1280	KMBGVA8	C. chesapeakei	Proximal	Field Sample	68	10	35	87
KMB1280	KMBGVA8	C. chesapeakei	Medial	Field Sample	25	12	7	156
KMB1280	KMBGVA8	C. chesapeakei	Distal	Field Sample	9	8	2	181
KMB1284	KMBGVA12	C. chesapeakei	Proximal	Field Sample	21	37	30	112
KMB1284	KMBGVA12	C. chesapeakei	Medial	Field Sample	29	7	1	163
KMB1284	KMBGVA12	C. chesapeakei	Distal	Field Sample	12	10	0	178
KMB1335	KMBDIA1	C. chesapeakei	Proximal	Field Sample	34	17	121	28
KMB1335	KMBDIA1	C. chesapeakei	Medial	Field Sample	52	37	42	69
KMB1335	KMBDIA1	C. chesapeakei	Distal	Field Sample	36	69	21	74
KMB650	KMBCDE1	C. quinquecirrha	Proximal	Field Sample	12	24	30	134
KMB650	KMBCDE1	C. quinquecirrha	Medial	Field Sample	13	30	17	140
KMB650	KMBCDE1	C. quinquecirrha	Distal	Field Sample	14	13	0	173
KMB653	KMBCDE4	C. quinquecirrha	Proximal	Field Sample	13	20	69	98
KMB653	KMBCDE4	C. quinquecirrha	Medial	Field Sample	13	21	5	161
KMB653	KMBCDE4	C. quinquecirrha	Distal	Field Sample	15	18	0	167
KMB654	KMBCDE5	C. quinquecirrha	Proximal	Field Sample	20	35	68	77
KMB654	KMBCDE5	C. quinquecirrha	Medial	Field Sample	29	30	17	124
KMB654	KMBCDE5	C. quinquecirrha	Distal	Field Sample	36	25	18	121
NMNH 53860	N/A	C. quinquecirrha	Proximal	Museum	12	24	65	99
NMNH 53860	N/A	C. quinquecirrha	Medial	Museum	13	22	5	160
NMNH 53860	N/A	C. quinquecirrha	Distal	Museum	20	24	35	121
NMNH 53861	N/A	C. quinquecirrha	Proximal	Museum	12	53	17	118
NMNH 53861	N/A	C. quinquecirrha	Medial	Museum	7	14	5	174
NMNH 53861	N/A	C. quinquecirrha	Distal	Museum	5	12	2	181
NMNH 59725	N/A	C. chesapeakei	Proximal	Museum	31	28	53	88
NMNH 59725	N/A	C. chesapeakei	Medial	Museum	22	24	15	139
NMNH 59725	N/A	C. chesapeakei	Distal	Museum	44	14	23	119
